# Supplementary material for: The pathogen Moniliophthora perniciosa promotes differential proteomic modulation of cacao genotypes with contrasting resistance to witches´ broom disease
Source: BMC Plant Biol. 2020 Jan 2;20:1. doi: 10.1186/s12870-019-2170-7 (PMC6941324; doi:10.1186/s12870-019-2170-7)
Supplement: Supplementary file 4 — Additional file 4. List of complete differentially Expressed Proteins identified in TSH1188. [file 12870_2019_2170_MOESM4_ESM.xlsx]

## Sheet: TSH1188
No Spot	Identified Protein/Species	aAccession number	bScore	No Pep.	% Sequence Coverage	Teoretical pI	Nominal mass (Mr)	UP/DOWN	Fold	Biologic Phunction	CePPuPar PocaPization
	TSH1188 45 days inoculated (exclusive)
1028	Ribosomal protein S11 family protein [Theobroma cacao]	gi|508786141	102	2	14	10.70	16425	-	-	E P	N P C Ch
1029	Lamin-like protein, putative [Theobroma cacao]	gi|508722685	96	2	20	9.12	15516	-	-	E	V
1030	lectin-related protein precursor [Citrus x paradisi]	gi|11596188	275	9	0.11	5.10	29300	-	-	E	U
1036	Pathogenesis-related protein 10.5 [Theobroma cacao]	gi|508714732	479	13	61	5.14	17529	-	-	S	U
1037	Adenine nucleotide alpha hydrolases-like superfamily protein [Theobroma cacao]	gi|508703164	118	3	30	6.78	17432	-	-	S E	P
1038	Sedoheptulose-bisphosphatase [Theobroma cacao]	gi|508726009	446	11	24	6.56	42692	-	-	S E T O	Ch
1039	Phosphoglycerate kinase 1 [Theobroma cacao]	gi|508722206	569	13	32	8.49	51447	-	-	E S O N	M C A Ch
1040	17.6 kDa class II heat shock protein [Theobroma cacao]	gi|508782734	67	2	16	5.78	17612	-	-	S P	C
1042	Adenine nucleotide alpha hydrolases-like superfamily protein [Theobroma cacao]	gi|508714812	223	6	41	5.95	18058	-	-	S E	P
1044	cyclophilin [Gossypium hirsutum]	gi|194321208	172	6	23	8.62	18504	-	-	P	Ch P
1045	thioredoxin-dependent peroxidase [Plantago major]	gi|52851172	75	2	6	5.34	17495	-	-	O	Ch P
1048	ATP synthase beta subunit [Hymenandra wallichii]	gi|12004141	114	2	5	5.26	52248	-	-	E N	Ch P
1049	Putative uncharacterized protein	Tc01 g006620	97.67	6	21.1538	9.9	17248	-	-	S P	M
1051	21 kDa seed protein [Theobroma cacao]	gi|508773991	322	9	39	5.71	24264	-	-	S,E	A,P
1052	Serine-threonineprotein kinase plant type putative	Tc06 g015480	99.89	1	3.3333	6.5689	25078	-	-	E T	P
1054	Temperature-induced lipocalin [Theobroma cacao]	gi|508782337	196	5	31	6.43	21539	-	-	E	U
1055	Uncharacterized protein TCM_029925 [Theobroma cacao]	gi|508781071	120	1	6	6.12	30496	-	-	E	Ch
1056	putative miraculin-like protein 2 [Citrus hybrid cultivar]	gi|119367468	240	5	32	8.18	23610	-	-	S	U
1057	putative miraculin-like protein 2 [Citrus hybrid cultivar]	gi|119367468	487	15	47	8.18	23610	-	-	S	U
1058	putative miraculin-like protein 2 [Citrus hybrid cultivar]	gi|119367468	375	10	35	8.18	23610	-	-	S	U
1060	Osmotin 34 [Theobroma cacao]	gi|508777410	668	20	52	5.61	27063	-	-	S	A
1061	Osmotin 34 [Theobroma cacao]	gi|508777410	510	10	44	5.61	27063	-	-	S	A
1062	Photosystem I subunit D-2 [Theobroma cacao]	gi|508713753	325	8	29	9.60	23284	-	-	Ph	Ch
1065	Pathogenesis-related protein PR-4B [Theobroma cacao]	gi|508719169	134	4	17	5.07	23118	-	-	S	U
1067	Triosephosphate isomerase isoform 1 [Theobroma cacao]	gi|508726238	99	2	8	8.05	32446	-	-	E P S	A V Ch M P C
1068	hypothetical protein CICLE_v10000948mg [Citrus clementina]	gi|557537483	336	12	23	6.64	57669	-	-	O	Ch M
1070	RmlC-like jelly roll fold [Theobroma cacao]	gi|508782966	236	5	50	5.05	21245	-	-	E	C
1071	21 kDa seed protein, putative [Theobroma cacao]	gi|508705692	337	6	36	4.67	24085	-	-	S,E	A,P
1072	Thaumatin-like protein	Tc03 g027010	100	9	42.8571	7.2036	24187	-	-	S	A
1073	Osmotin 34 [Theobroma cacao]	gi|508777409	264	8	34	6.67	25041	-	-	S	A
1075	RNA-binding family protein [Theobroma cacao]	gi|508785585	192	2	15	5.21	21817	-	-	N	C N
1077	N-terminal nucleophile aminohydrolases (Ntn hydrolases) superfamily protein isoform 1 [Theobroma cacao]	gi|508781876	238	7	33	5.20	25451	-	-	P S E	N C V
1078	Gb:AAF32477.1, putative [Theobroma cacao]	gi|508728011	120	3	18	8.94	21967	-	-	U	U
1079	E3 SUMO protein ligase SIZ1	Tc10 g005140	88.73	2	5.0343	4.8069	96254	-	-	E N S T	N
1082	Putative uncharacterized protein	Tc03 g019960	97.75	1	13.4615	9.7275	5940	-	-	U	M
1086	Plant basic secretory protein (BSP) family protein, putative [Theobroma cacao]	gi|508706482	206	5	23	5.17	26308	-	-	U	U
1087	Aconitase/3-isopropylmalate dehydratase protein [Theobroma cacao]	gi|508707081	373	9	41	5.75	27034	-	-	E S	Ch
1088	Plant basic secretory protein (BSP) family protein, putative [Theobroma cacao]	gi|508706482	175	4	23	5.17	26308	-	-	U	U
1089	DSBA oxidoreductase family protein isoform 1 [Theobroma cacao]	gi|508711902	79	2	8	8.73	27254	-	-	S	C
1092	Larreatricin hydroxylase isoform 1 [Theobroma cacao]	gi|508781072	74	2	3	6.23	67801	-	-	E	Ch
1097	Carrot EP3-3 chitinase, putative isoform 1 [Theobroma cacao]	gi|508712825	232	8	16	9.06	37608	-	-	E S	A
1100	Polyphenoloxidase chloroplastic	Tc06 g016300	100	6	7.9174	6.074	65468	-	-	E	Ch
1104	ascorbate peroxidase [Theobroma cacao]	gi|194346220	201	5	32	5.52	27732	-	-	O	P Ch
1109	Carbonic anhydrase 2, CA2 isoform 1 [Theobroma cacao]	gi|508773455	134	3	15	5.48	29957	-	-	E Ph	Ch
1110	FtsH extracellular protease family isoform 1 [Theobroma cacao]	gi|508708032	61	3	3	6.11	74454	-	-	P N E	P
1111	hypothetical protein CICLE_v10032737mg [Citrus clementina]	gi|557539313	77	2	14	5.69	24775	-	-	E	U
1113	NagB/RpiA/CoA transferase-like superfamily protein [Theobroma cacao]	gi|508776413	63	2	9	7.71	34878	-	-	S E	Ch P
1115	Alpha/beta-Hydrolases superfamily protein isoform 1 [Theobroma cacao]	gi|508783714	156	5	23	6.06	27741	-	-	E	C
1118	NAD(P)-binding Rossmann-fold superfamily protein, putative [Theobroma cacao]	gi|508704141	284	7	33	6.05	32839	-	-	N,E,S	C
1120	Serine-threonine protein kinase plant type putative	Tc06 g015480	99.77	1	3.3333	6.5689	68386	-	-	E T	P
1121	Serine-threonine protein kinase plant type putative	Tc06 g015480	98.16	2	6.1905	6.5689	68386	-	-	E T	P
1122	hypothetical protein TCM_036960 [Theobroma cacao]	gi|508782161	92	4	16	6.50	32961	-	-	E	U
1124	putative miraculin-like protein 2 [Citrus hybrid cultivar]	gi|119367468	366	11	42	8.18	23610	-	-	S	U
1125	Carrot EP3-3 chitinase, putative isoform 1 [Theobroma cacao]	gi|508712825	608	21	49	9.06	37608	-	-	E S	A
1127	Voltage dependent anion channel 2 [Theobroma cacao]	gi|508699781	235	8	35	8.88	29410	-	-	E S	M Ch P V
1128	6-phosphogluconate dehydrogenase family protein [Theobroma cacao]	gi|508706166	158	3	16	6.84	32438	-	-	E N	U
1129	Cationic peroxidase 2 precursor [Theobroma cacao]	gi|508706941	1142	30	33	9.41	55145	-	-	O	U
1130	Phosphatase 2C family protein [Theobroma cacao]	gi|508721173	213	4	13	6.02	31588	-	-	E	U
1132	Cationic peroxidase 2 precursor [Theobroma cacao]	gi|508706941	983	20	36	9.41	55145	-	-	O	U
1133	Ribosomal protein S3 family protein [Theobroma cacao]	gi|508782763	202	6	23	9.42	27058	-	-	N S	V N P Ch
1135	class I chitinase [Theobroma cacao]	gi|545912031	360	17	31	5.24	35798	-	-	S E T	P V
1136	6-phosphogluconate dehydrogenase family protein [Theobroma cacao]	gi|508783393	68	2	8	8.87	36039	-	-	E N	U
1138	Glycosyl hydrolase superfamily protein [Theobroma cacao]	gi|508714796	267	13	15	6.45	46794	-	-	E S	V
1139	elongation factor 2 [Theobroma cacao]	gi|95116530	76	1	20	8.98	8638	-	-	N S	N C P Ch
1141	Cationic peroxidase 2 precursor [Theobroma cacao]	gi|508706941	443	8	21	9.41	55145	-	-	O	U
1142	Ribulose bisphosphate carboxylase (small chain) family protein isoform 2 [Theobroma cacao]	gi|508712299	156	6	32	9.22	21174	-	-	Ph S	Ch
1143	malate nad-dependent [Moniliophthora roreri MCA 2997] protege contra stress oxidativo em escherichia	gi|554912645	184	4	17	6.09	34177	-	-	E	U
1146	Prohibitin 2 [Theobroma cacao]	gi|508707647	470	9	37	9.43	32178	-	-	S E	V M Ch
1147	NAD(P)-binding Rossmann-fold superfamily protein [Theobroma cacao]	gi|508718233	163	4	16	6.95	36026	-	-	E	U
1148	E3 SUMO protein ligase SIZ1	Tc10 g005140	100	2	3.7757	4.8069	96254	-	-	E N S T	N
1151	Pectinacetylesterase family protein [Theobroma cacao]	gi|508778145	364	11	30	8.56	44481	-	-	E	A
1152	Mercaptopyruvate sulfurtransferase 1 isoform 1 [Theobroma cacao]	gi|508722224	183	5	16	6.50	41907	-	-	E	U
1153	NAD(P)-linked oxidoreductase superfamily protein, putative isoform 1 [Theobroma cacao]	gi|508715524	157	5	5	7.84	150374	-	-	E	Ch
1154	E3 SUMO protein ligase SIZ1	Tc10 g005140	99.77	1	2.2883	4.8069	96254	-	-	E N S T	N
1157	Zinc-binding dehydrogenase family protein isoform 1 [Theobroma cacao]	gi|508716735	300	12	33	5.58	38902	-	-	O N	C
1160	Late embryogenesis abundant protein, group 2 isoform 1 [Theobroma cacao]	gi|508715071	868	25	49	4.71	34564	-	-	S E	C P
1162	Translocase of the outer mitochondrial membrane 40 [Theobroma cacao]	gi|508707145	64	1			34956	-	-	E	M P
1163	Proline iminopeptidase isoform 1 [Theobroma cacao]	gi|508705382	104	2	6	6.02	45065	-	-	P	C Ch
1164	UDP-D-glucose/UDP-D-galactose 4-epimerase 5 isoform 1 [Theobroma cacao]	gi|508777788	239	8	31	6.03	38590	-	-	E S N	C
1165	E3 SUMO protein ligase SIZ1	Tc10 g005140	99.85	2	4.9199	4.8069	96254	-	-	E N S T	N
1166	E3 SUMO protein ligase SIZ1	Tc10 g005140	99.8	1	2.2883	4.8069	96254	-	-	E N S T	N
1168	hypothetical protein CICLE_v10032406mg [Citrus clementina]	gi|557539217	243	5	15	6.09	26313	-	-	O	M
1169	Oxidoreductase, zinc-binding dehydrogenase family protein isoform 1 [Theobroma cacao]	gi|508710485	428	11	35	5.43	34130	-	-	E	U
1170	Pathogenesis-related protein P2 isoform 2, partial [Theobroma cacao]	gi|508719161	308	8	24	4.26	29607	-	-	S	C
1172	GDSL-motif lipase 2, putative [Theobroma cacao]	gi|508706921	112	2	6	7.09	41982	-	-	E S T	A
1173	NAD(P)-linked oxidoreductase superfamily protein [Theobroma cacao]	gi|508713132	121	3	10	6.38	40530	-	-	E	P Ch
1175	Putative uncharacterized protein	Tc03 g019960	100	1	13.4615	9.7275	5940	-	-	U	M
1176	Putative Endo 1 3 4 beta glucanase 1	Tc00 g009650	86.86	3	7.8488	5.6572	77266	-	-	E	U
1178	Pathogenesis-related protein P2 isoform 2, partial [Theobroma cacao]	gi|508719161	150	4	19	4.26	29607	-	-	S	C
1182	NAD(P)-linked oxidoreductase superfamily protein [Theobroma cacao]	gi|508713132	514	15	36	6.38	40530	-	-	E	P Ch
1184	Flavanone 3-hydroxylase isoform 1 [Theobroma cacao]	gi|508698958	677	16	54	5.25	41305	-	-	E	U
1186	Hypothetical protein	Tc04 g020110	97	3	9.9796	9.9783	43568	-	-	U	U
1189	Glutamine synthetase 1,4 [Theobroma cacao]	gi|508707247	547	19	49	6.02	39269	-	-	E N	C
1191	Serine-threonine protein kinase plant type putative	Tc06 g015480	100	1	3.3333	6.5689	68386	-	-	E T	P
1192	Serine-threonine protein kinase plant type putative	Tc06 g015480	98.53	1	3.3333	6.5689	68386	-	-	E T	P
1193	NagB/RpiA/CoA transferase-like superfamily protein isoform 1 [Theobroma cacao]	gi|508782976	71	2	8	6.38	45527	-	-	E N	N C A
1194	Pectinacetylesterase family protein [Theobroma cacao]	gi|508778145	207	5	17	8.56	44481	-	-	E	A
1197	Hypothetical protein	Tc04 g020110	85.24	1	5.2953	9.9783	43568	-	-	U	U
1198	Vacuolar ATP synthase subunit C (VATC) / V-ATPase C subunit / vacuolar proton pump C subunit (DET3) [Theobroma cacao]	gi|508711023	117	3	8	5.43	42678	-	-	P E S	V Ch C P
1201	Uncharacterized protein TCM_007589 [Theobroma cacao]	gi|508707028	65	3	6	5.22	41247	-	-	E	C
1202	E3 SUMO protein ligase SIZ1	Tc10 g005140	100	2	4.2334	4.8069	96254	-	-	E N S T	N
1203	Ankyrin repeat domain containing protein 2	Tc02 g012840	100	5	24.9191	4.2336	33318	-	-	S P	N C Ch P
1205	P-loop containing nucleoside triphosphate hydrolases superfamily protein isoform 1 [Theobroma cacao]	gi|508704220	369	7	30	4.71	40630	-	-	E N P	Ch
1206	Peptidase M20/M25/M40 family protein isoform 1 [Theobroma cacao]	gi|508776758	256	6	20	5.32	53367	-	-	E P	C
1209	Alcohol dehydrogenase 1 isoform 1 [Theobroma cacao]	gi|508724716	278	7	30	6.56	42553	-	-	E	P
1210	Alpha-amylase-like [Theobroma cacao]	gi|508722567	74	4	9	4.89	50498	-	-	E S	C A
1214	Aldolase-type TIM barrel family protein isoform 1 [Theobroma cacao]	gi|508707705	427	7	20	5.61	48136	-	-	E	M C Ch
1216	Peroxisomal 3-ketoacyl-CoA thiolase 3 isoform 1 [Theobroma cacao]	gi|508713478	292	7	21	7.96	49514	-	-	E P S T	V Ch M N C
1220	Putative disease resistance protein At5g05400	Tc03 g012900	91.13	2	8.1395	5.718	39158	-	-	S N	U
1222	Peroxidase [Theobroma cacao]	gi|508724908	328	7	23	5.64	39488	-	-	O	V
1224	Peroxidase [Theobroma cacao]	gi|508724908	593	10	39	5.64	39488	-	-	O	V
1225	Putative Beta xylosidase alpha L arabinofuranosidase 2	Tc04 g030450	100	3	5.8971	5.1288	88098	-	-	E	U
1226	Citrate synthase 2 isoform 1 [Theobroma cacao]	gi|508701058	87	1	2	8.92	56196	-	-	E P	C
1227	SEC14 cytosolic factor family protein / phosphoglyceride transfer family protein isoform 1 [Theobroma cacao]	gi|508725442	87	4	6	4.79	69922	-	-	E	C
1229	eukaryotic initiation factor 4A [Oryza sativa Japonica Group]	gi|303844	129	4	15	5.29	47187	-	-	E N	N C P
1230	Hyaluronan / mRNA binding family isoform 1 [Theobroma cacao]	gi|508704588	289	6	12	7.72	40021	-	-	U	C N P
1231	Tubulin alpha-5 [Theobroma cacao]	gi|508725442	303	10	29	4.97	50370	-	-	P	C
1232	Putative Aspartic proteinase nepenthesin 1	Tc10 g014660	100	7	15.1515	8.8583	46303	-	-	P	Ch A
1233	beta-tubulin [Medicago falcata]	gi|14331109	209	7	11	4.73	48654	-	-	P N	C
1234	Clathrin light chain protein isoform 1 [Theobroma cacao]	gi|508781043	59	1	3	5.45	38171	-	-	E P	P C
1237	Tubulin beta 8 [Theobroma cacao]	gi|508786602	747	22	43	4.76	50674	-	-	P N E	C
1238	F1-ATPase alpha subunit [Alania endlicheri]	gi|34539171	66	2	6	6.90	44939	-	-	E N	M
1239	Enolase isoform 1 [Theobroma cacao]	gi|508775701	140	5	14	5.84	48181	-	-	E	C
1247	Ketol-acid reductoisomerase [Theobroma cacao]	gi|508700932	378	10	18	7.18	64137	-	-	E S N	M A Ch C
1248	E3SUMO protein ligase SIZ1	Tc10 g005140	99.88	2	5.8352	4.8069	96254	-	-	E N S T	N
1255	TCP-1/cpn60 chaperonin family protein [Theobroma cacao]	gi|508784980	106	2	4	5.62	64513	-	-	P N S	C A Ch N M P
1256	Epidermis-specific secreted glycoprotein EP1	Tc07 g009500	99.62	9	21.3303	8.1381	48234	-	-	U	U
1259	catalase isozyme p [Moniliophthora roreri MCA 2997]	gi|554906367	235	5	11	6.92	59535	-	-	E O	U
1263	Putative disease resistance protein At5g05400	Tc03 g012900	97.66	1	5.2326	5.718	39158	-	-	S N	U
1267	hypothetical protein CICLE_v10026034mg [Citrus clementina]	gi|557527768	692	17	44	5.83	35583	-	-	Ph S N	Ch
1268	Non-specific phospholipase C3 [Theobroma cacao]	gi|508718415	74	2	6	5.09	57908	-	-	S E	V P
1272	Putative disease resistance protein At5g05400	Tc03 g012900	97.57	2	8.7209	5.718	39158	-	-	S N	U
1273	3,4-dihydroxy-2-butanone kinase, putative [Theobroma cacao]	gi|508774268	64	3	9	5.21	62031	-	-	E S N	C
1274	Putative uncharacterized protein	Tc03 g019960	92.04	1	13.4615	9.7275	5940	-	-	U	M
1276	Phosphoglucomutase/phosphomannomutase family protein isoform 1 [Theobroma cacao]	gi|508709149	138	5	11	5.40	63508	-	-	E S	C Ch N P A
1282	Putative uncharacterized protein	Tc08 g004600	87.65	1	5.8333	10.53	13808	-	-	U	U
1284	Mitochondrial HSO70 2 isoform 2 [Theobroma cacao]	gi|508706435	147	3	6	5.71	72603	-	-	P N S O	M P Ch V
1285	Succinate dehydrogenase ubiquinone flavoprotein subunit 1 mitochondrial	Tc01 g003300	90.43	19	36.767	6.1888	69764	-	-	E	M
1289	Gag/pol polyprotein	Tc00 g054631	99.91	7	8.7191	8.556	106974	-	-	U	U
1298	AAA-type ATPase family protein isoform 1 [Theobroma cacao]	gi|508780984	94	2	4	6.00	75294	-	-	N	V
1302	Glycosyl hydrolase family 38 protein isoform 1 [Theobroma cacao]	gi|508775377	72	2	2	6.00	114566	-	-	E	V A
1303	ribulose 1,5-bisphosphate carboxylase/oxygenase large subunit [Theobroma cacao]	gi|328924791	404	14	14	6.04	53512	-	-	Ph E	Ch
1304	6-phosphogluconate dehydrogenase [Moniliophthora roreri MCA 2997]	gi|554917403	227	3	10	7.66	53801	-	-	E N	U
1305	Hypothetical protein	Tc04 g020110	97.22	1	5.2953	9.9783	43568	-	-	U	U
1308	Hypothetical protein	Tc04 g020110	99.99	3	8.9613	9.9783	43568	-	-	U	U
1321	Heat shock protein 89.1 isoform 1 [Theobroma cacao]	gi|508701560	67	2	3	5.49	92316	-	-	P S	Ch M
1328	Hypothetical protein	Tc05 g010170	99.39	3	5.7018	8.6061	78547	-	-	N P E	Ch
1339	ATP synthase beta subunit [Gustavia superba]	gi|6687627	154	4	13	5.08	53789	-	-	E N	Ch M
1340	AT4g39900/T5J17_70	Tc01 g008910	95.99	2	11.7886	5.3079	27368	-	-	E	N
1343	Amidase family protein isoform 1 [Theobroma cacao]	gi|508718572	93	2	7	8.88	56405	-	-	E	U
1348	Putative uncharacterized protein	Tc03 g019960	99.92	1	13.4615	9.7275	5940	-	-	U	M
1353	Putative uncharacterized protein	Tc03 g019960	87.31	2	21.1538	9.7275	5940	-	-	U	M
1359	Putative uncharacterized protein	Tc03 g019960	99.16	1	13.4615	9.7275	5940	-	-	U	M
1360	Cystathionine beta-synthase (CBS) family protein isoform 1 [Theobroma cacao]	gi|508698668	183	8	30	8.99	22774	-	-	S N E	M
1362	40S ribosomal protein S15-like isoform 1 [Theobroma cacao]	gi|508714008	92	2	19	10.54	17182	-	-	N	N P
1364	21 kDa seed protein, putative [Theobroma cacao]	gi|508705692	346	7	25	4.67	24085	-	-	S,E	A,P
1366	Hypothetical protein	Tc00 g090361	99.89	2	5.1693	8.3818	65385	-	-	N	M
1367	Triosephosphate isomerase isoform 1 [Theobroma cacao]	gi|508726238	315	6	30	8.05	32446	-	-	E P S	A V Ch M P C
1369	Putative DNA polymerase eta	Tc02 g000310	100	6	9.6154	6.5565	81293	-	-	N	N
1373	RP non-ATPase subunit 8A [Theobroma cacao]	gi|508715376	440	11	41	6.01	35211	-	-	P	U
1374	Malate dehydrogenase [Theobroma cacao]	gi|508780802	267	8	28	8.41	37270	-	-	E S	A Ch M
1377	Pectin methylesterase 3 isoform 1 [Theobroma cacao]	gi|508780136	177	4	10	8.87	64376	-	-	E	A
1386	Uncharacterized protein isoform 1 [Theobroma cacao]	gi|508784176	102	3	10	7.56	44833	-	-	E	A
1387	hypothetical protein [Citrus x paradisi]	gi|2213425	200	3	14	5.46	32737	-	-	S E	V P C Ch
1399	Putative uncharacterized protein	Tc05 g002851	99.99	1	4.7733	6.7072	47204	-	-	N	U
1401	Class III peroxidase [Theobroma cacao]	gi|508699742	975	25	51	9.01	36075	-	-	O	U
	TSH1188 45 days non-inoculated (exclusive)
1407	hypothetical protein CICLE_v10032502mg [Citrus clementina]	gi|557539279	221	5	28	8.97	28021	-	-	Ph N	Ch A
1408	21 kDa seed protein [Theobroma cacao]	gi|508773991	618	13	39	5.71	24264	-	-	S,E	A,P
1411	Photosystem I subunit D-2 [Theobroma cacao]	gi|508713753	241	5	37	9.60	23284	-	-	Ph	Ch
1413	N-terminal nucleophile aminohydrolases (Ntn hydrolases) superfamily protein isoform 1 [Theobroma cacao]	gi|508781876	76	2	11	5.20	25451	-	-	P S E	N C V
1414	Putative Pentatricopeptide repeat containing protein At4g04790 mitochondrial	Tc07 g004970	98.73	7	8.3411	6.4464	122384	-	-	U	M
1415	Photosystem II light harvesting complex gene 2.1 [Theobroma cacao]	gi|508701569	137	4	25	5.44	28689	-	-	Ph	Ch P
1419	NAD(P)-binding Rossmann-fold superfamily protein, putative [Theobroma cacao]	gi|508704141	59	1	4	6.05	32839	-	-	E S	P
1420	Phosphomannomutase [Theobroma cacao]	gi|508704135	160	4	23	5.84	28322	-	-	E S P T	C
1421	Peroxidase superfamily protein [Theobroma cacao]	gi|508728142	168	6	21	9.40	35143	-	-	S O	U
1422	Hypothetical protein	Tc00 g090361	100	4	10.1604	8.3818	65385	-	-	N	M
1431	Pathogenesis-related protein P2 isoform 1 [Theobroma cacao]	gi|508719160	154	5	12	4.36	29891	-	-	S	C
1432	Peroxidase superfamily protein isoform 1 [Theobroma cacao]	gi|508728128	368	10	29	8.27	34751	-	-	O	U
1434	Ribulose bisphosphate carboxylase/oxygenase activase, chloroplastic isoform 1 [Theobroma cacao]	gi|508726180	242	4	15	5.56	48566	-	-	E N S Ph	Ch A N
1439	Alcohol dehydrogenase 1 isoform 1 [Theobroma cacao]	gi|508724716	306	7	28	6.56	42553	-	-	E	U
1443	Beta-6 tubulin [Theobroma cacao]	gi|508777469	105	4	5	4.83	50724	-	-	P N E	C
1449	Ketol-acid reductoisomerase chloroplastic	Tc01 g013560	100	13	25.5102	7.2378	63624	-	-	E S N	M A Ch C
1454	TCP-1/cpn60 chaperonin family protein [Theobroma cacao]	gi|508784980	264	7	16	5.62	64513	-	-	P E N S	C A Ch N M
1455	3,4-dihydroxy-2-butanone kinase, putative [Theobroma cacao]	gi|508774268	116	4	13	5.21	62031	-	-	E S B N	C
1458	RNA-binding KH domain-containing protein [Theobroma cacao]	gi|508719137	88	1	3	4.88	53664	-	-	N	N
1459	ATP citrate lyase subunit B 2 isoform 1 [Theobroma cacao]	gi|508714833	134	4	9	7.95	66505	-	-	E	C
1461	NADP-dependent malic enzyme	Tc09 g009030	99.14	17	36.2098	6.4719	65057	-	-	E N P	C
1473	Putativedisease resistance protein At5g05400	Tc03 g012900	100	1	5.2326	5.718	39158	-	-	S N	U
1476	ATP synthase beta subunit [Apium graveolens]	gi|7706852	143	3	3	5.14	52979	-	-	E N	Ch P M
1477	hypothetical protein CICLE_v10026034mg [Citrus clementina]	gi|557527768	216	8	19	5.83	35583	-	-	Ph S N	Ch
1482	21 kDa seed protein [Theobroma cacao]	gi|508773991	68	2	14	5.71	24264	-	-	S,E	A,P
1484	Polyphenol oxidase chloroplastic	Tc06 g016300	100	7	8.2616	6.074	65468	-	-	E	Ch
1488	hypothetical protein CICLE_v10012049mg [Citrus clementina]	gi|557532346	66	2	14	6.96	36597	-	-	E S	M A N C P Ch
1489	Pathogenesis-related protein P2 isoform 2, partial [Theobroma cacao]	gi|508719161	212	5	20	4.26	29607	-	-	S	P
1490	Peroxidase superfamily protein isoform 1 [Theobroma cacao]	gi|508728128	191	3	14	8.27	34751	-	-	O	U
	TSH1188 45 days (common)
0	Class II aaRS and biotin synthetases superfamily protein isoform 1 [Theobroma cacao]	gi|508703557	80	2	5	6.21	58073	UP	2.55948	N	C
11	Plastocyanin 1 [Theobroma cacao]	gi|508723249	335	14	52	4.79	16831	DOWN	2.41681	E	U
13	Nucleoside diphosphate kinase family protein [Theobroma cacao]	gi|508704597	537	13	44	6.31	16497	UP	1.6421	N	U
16	MLP-like protein 28 [Theobroma cacao]	gi|508709120	355	7	30	5.30	17667	DOWN	1.69	S	N Ch
17	Copper/zinc superoxide dismutase 2 isoform 1 [Theobroma cacao]	gi|508786427	262	8	37	6.34	22937	UP	2.12927	S O	Ch A
39	21 kDa seed protein [Theobroma cacao]	gi|508773991	1128	27	56	5.71	24264	DOWN	2.01287	S,E	A,P
40	21 kDa seed protein [Theobroma cacao]	gi|508773995	1284	43	60	5.94	24263	DOWN	3.55946	S,E	A,P
42	21 kDa seed protein [Theobroma cacao]	gi|508773991	1139	25	56	5.71	24264	DOWN	2.85176	S,E	A,P
51	Translationally-controlled tumor protein [Theobroma cacao]	gi|508719613	127	5	35	4.60	19162	-	1.42747	-	-
52	Abscisic stress ripening protein [Theobroma cacao]	gi|508724868	86	10	14	6.17	16232	DOWN	8.91094	S	U
63	Quinone reductase family protein [Theobroma cacao]	gi|508720763	180	3	15	6.21	21669	UP	4.99125	E	V P
64	Light-harvesting chlorophyll B-binding protein 3 [Theobroma cacao]	gi|508720888	130	4	16	5.65	28713	DOWN	2.00318	Ph E	Ch
65	Superoxide dismutase [Theobroma cacao]	gi|508728253	222	7	26	7.14	25748	UP	1.92637	O	M
73	Chlorophyll a-b binding protein 3, chloroplastic [Theobroma cacao]	gi|508701741	211	7	20	6.85	29725	DOWN	1.76133	Ph	Ch
76	Glutathione S-transferase PHI 9 isoform 1 [Theobroma cacao]	gi|508701212	178	7	28	5.68	25239	UP	1.69268	P	C
81	Chalcone-flavanone isomerase family protein [Theobroma cacao]	gi|508728225	333	6	34	4.98	29532	UP	6.43415	E	U
83	Putative uncharacterized protein	Tc03 g019960	99.63	1	13.4615	9.7275	5940	UP	1.64066	U	M
94	Chlorophyll a-b binding protein, chloroplastic [Theobroma cacao]	gi|508780514	200	6	19	5.13	28219	DOWN	2.2906	Ph	Ch
95	GTP binding Elongation factor Tu family protein [Theobroma cacao]	gi|508715870	407	10	18	8.99	63093	DOWN	4.48206	N	C
96	ascorbate peroxidase [Theobroma cacao]	gi|194346220	163	7	32	5.52	27732	UP	1.61415	O S	Ch P
115	Tropinone reductase homolog At1g07440	Tc09 g031130	99.96	16	44.1696	5.6841	30234	DOWN	2.646	E	U
120	Uncharacterized protein TCM_030935 [Theobroma cacao]	gi|508720517	134	3	11	5.38	42636	DOWN	2.38035	E S	A
129	NAD(P)-binding Rossmann-fold superfamily protein, putative [Theobroma cacao]	gi|508704142	71	3	16	5.62	32825	DOWN	2.53999	E	U
149	Voltage dependent anion channel 1 [Theobroma cacao]	gi|508711479	568	14	39	8.39	29642	-	1.30178	-	-
152	Predicted protein	Tc01 g039680	99.4	3	8.4746	6.5447	52059	UP	4.58627	U	U
163	Annexin 1 [Theobroma cacao]	gi|508724122	720	17	54	6.34	36094	UP	1.68234	E O	V A C Ch P M
177	Peroxidase superfamily protein [Theobroma cacao]	gi|508728142	203	7	29	9.40	35143	UP	3.58283	O	A
179	Late embryogenesis abundant protein, group 2 isoform 1 [Theobroma cacao]	gi|508715071	656	16	51	4.71	34564	-	1.49302	-	-
181	Protochlorophyllide oxidoreductase A [Theobroma cacao]	gi|508720970	712	16	45	9.12	43365	DOWN	2.18175	Ph E	Ch
197	Pectate lyase family protein [Theobroma cacao]	gi|508708852	182	4	14	7.27	45271	DOWN	2.10663	E	A
200	PfkB-like carbohydrate kinase family protein [Theobroma cacao]	gi|508712952	211	6	22	5.26	35376	UP	5.10157	E	P
206	Aldolase superfamily protein isoform 1 [Theobroma cacao]	gi|508716231	173	4	17	6.50	41322	UP	1.802	S E	C N M Ch P A
209	Zinc-binding dehydrogenase family protein [Theobroma cacao]	gi|508712661	147	3	4	5.84	77119	DOWN	1.69638	E	U
220	Larreatricin hydroxylase isoform 1 [Theobroma cacao]	gi|508781072	257	9	12	6.23	67801	UP	1.6809	E	Ch
224	Chloroplast heat shock protein 70 isoform 1 [Theobroma cacao]	gi|508712739	74	3	8	5.67	71583	UP	7.39104	P S	M Ch N A
226	Larreatricin hydroxylase [Theobroma cacao]	gi|508781069	138	3	7	5.95	67849	UP	2.34442	E	Ch
227	Oxidoreductase, zinc-binding dehydrogenase family protein isoform 1 [Theobroma cacao]	gi|508710485	660	14	53	5.43	34130	UP	2.50473	E	U
232	Glyceraldehyde-3-phosphate dehydrogenase C2 isoform 1 [Theobroma cacao]	gi|508710772	365	6	31	8.51	35816	UP	3.85833	E S O	N M P A
255	Caffeic acid 3-O-methyltransferase 1 [Theobroma cacao]	gi|508776460	282	9	31	5.32	40531	-	1.46318	-	-
266	Ankyrin repeat domain-containing protein 2 isoform 1 [Theobroma cacao]	gi|508707078	234	6	20	4.51	38670	DOWN	3.32638	P S	Ch N P
289	Actin 7 isoform 1 [Theobroma cacao]	gi|508700514	206	7	17	6.08	57488	DOWN	2.28893	E S	Ch N P C M
291	Alcohol dehydrogenase 1 isoform 1 [Theobroma cacao]	gi|508724716	269	10	47	6.56	42553	UP	3.53276	E	P
293	GDP-mannose 3,5-epimerase 1 [Theobroma cacao]	gi|508719181	78	3	10	6.88	48472	DOWN	1.73339	E	C
294	Alcohol dehydrogenase 1 isoform 1 [Theobroma cacao]	gi|508724716	512	16	64	6.56	42553	DOWN	4.90689	E	P
298	Methionine adenosyltransferase 3 [Theobroma cacao]	gi|508716039	218	6	21	6.08	43059	DOWN	14.8271	S	C P
315	Phospholipase A 2A, IIA,PLA2A isoform 1 [Theobroma cacao]	gi|508722631	60	2	5	5.68	48053	-	1.29203	-	-
327	Regulatory particle triple-A 1A [Theobroma cacao]	gi|508780159	291	9	20	6.04	48208	DOWN	2.68275	P E N	C N P
341	Elongation factor 1-gamma 3 isoform 1 [Theobroma cacao]	gi|508705116	204	7	19	5.95	48396	UP	1.5651	P E	V P
353	Amidase family protein isoform 1 [Theobroma cacao]	gi|508718572	74	4	15	8.88	56405	DOWN	3.97901	E	U
358	ribulose-bisphosphate carboxylase [Burretiodendron esquirolii]	gi|4995077	490	12	25	6.04	52001	DOWN	1.65497	E Ph	Ch
370	Serine hydroxymethyltransferase 4 isoform 1 [Theobroma cacao]	gi|508713247	534	12	29	7.15	52261	-	1.30941	-	-
395	Ketol-acid reductoisomerase [Theobroma cacao]	gi|508700933	79	3	6	5.71	57064	-	1.44579	-	-
398	Insulinase (Peptidase family M16) protein isoform 1 [Theobroma cacao]	gi|508711724	134	3	8	6.49	59199	UP	1.56016	P E S	V M C N P
417	TCP-1/cpn60 chaperonin family protein [Theobroma cacao]	gi|508784980	403	8	20	5.62	64513	DOWN	1.78885	E P S	Ch A N P C
429	RuBisCO large subunit-binding protein subunit alpha isoform 1 [Theobroma cacao]	gi|508787184	794	16	29	5.06	64075	-	1.15749	-	-
430	Phosphoglycerate mutase, 2,3-bisphosphoglycerate-independent isoform 1 [Theobroma cacao]	gi|508712849	731	18	47	5.60	61349	DOWN	1.58469	S E	P M Ch C A
455	DC1 domain-containing protein [Theobroma cacao]	gi|508708602	791	18	33	4.96	65561	UP	1.89293	E	C
489	NADH-ubiquinone dehydrogenase, mitochondrial, putative isoform 1 [Theobroma cacao]	gi|508711309	71	3	3	6.29	81886	DOWN	1.63048	O P E	Ch
503	Chaperone protein htpG family protein isoform 1 [Theobroma cacao]	gi|508709661	147	3	5	4.99	90371	DOWN	2.13774	P S	U
531	Cysteine synthase isoform 1 [Theobroma cacao]	gi|508719254	223	4	16	5.22	34424	DOWN	3.16654	E	Ch N P A
	TSH1188 72 horas exclusivos inoculado
1089	Putative uncharacterized protein	Tc03 g019960	99.99	1	13.4615	9.7275	5940	-	-	U	M
1092	Ribosomal protein S3 family protein [Theobroma cacao]	gi|508782763	277	4	20	9.42	27058	-	-	S N E	V N P Ch
1095	Alcohol dehydrogenase 1 isoform 1 [Theobroma cacao]	gi|508724716	284	7	25	6.56	42553	-	-	E	U
1096	S-methyl-5-thioribose kinase isoform 1 [Theobroma cacao]	gi|508706478	158	4	11	5.59	50906	-	-	E N	C
1097	GDP-mannose 3,5-epimerase 1 [Theobroma cacao]	gi|508719181	211	7	16	6.88	48472	-	-	E N	C
1098	Tubulin alpha-2 chain [Theobroma cacao]	gi|508706624	473	11	34	4.93	50327	-	-	P N E	C
1099	Putative uncharacterized protein	Tc03 g019960	98.38	2	13.4615	9.7275	5940	-	-	U	M
1100	Ribulose bisphosphate carboxylase/oxygenase activase 1 isoform 1 [Theobroma cacao]	gi|508715552	260	3	6	8.77	62893	-	-	S T E Ph O	Ch A
1101	Tubulin beta-1 chain [Theobroma cacao]	gi|508723137	370	11	33	4.71	51287	-	-	P E N	C V
1102	Chitinase A [Theobroma cacao]	gi|508703925	125	5	14	4.30	31871	-	-	E S	A
1103	Putative uncharacterized protein	Tc08 g004600	99.43	2	9.1667	10.53	13808	-	-	U	U
1106	Glycosyl hydrolase family protein isoform 1 [Theobroma cacao]	gi|508785941	94	2	4	9.07	65484	-	-	E	U
1112	Hypothetical protein	Tc05 g010170	99.82	5	8.4795	8.6061	78547	-	-	N P E	Ch
1113	Putative uncharacterized protein	Tc03 g019960	99.91	1	13.4615	9.7275	5940	-	-	U	M
1114	Ribulose bisphosphate carboxylase/oxygenase activase 1 isoform 1 [Theobroma cacao]	gi|508715552	96	2	5	8.77	62893	-	-	S T E Ph O	Ch A
1115	Predicted protein	Tc03 g006880	99.51	6	2.6316	5.9676	154944	-	-	E	U
1119	Hypothetical protein	Tc04 g020110	94.43	1	5.2953	9.9783	43568	-	-	U	U
1120	Putative Beta xylosidase alpha L arabinofuranosidase 2	Tc04 g030450	99.16	3	5.0188	5.1288	88098	-	-	E	U
1122	Glyceraldehyde-3-phosphate dehydrogenase C2 isoform 2 [Theobroma cacao]	gi|508710773	744	18	50	8.51	36856	-	-	E O S	C A Ch M N P
1123	Glyceraldehyde-3-phosphate dehydrogenase C2 isoform 1 [Theobroma cacao]	gi|508710772	363	7	32	8.51	35816	-	-	E O S	C A Ch M N P
1125	GTP binding Elongation factor Tu family protein [Theobroma cacao]	gi|508785826	105	4	10	9.15	49703	-	-	N	C
1126	SKU5 similar 5 isoform 1 [Theobroma cacao]	gi|508723283	380	8	18	8.90	60173	-	-	E	U
1127	Vacuolar ATP synthase subunit A isoform 1 [Theobroma cacao]	gi|508779047	115	3	6	5.64	73558	-	-	E N S P	P A Ch V
1130	Hypothetical protein	Tc00 g090361	95.69	5	9.0909	8.3818	65385	-	-	N	M
1132	Putative uncharacterized protein	Tc03 g019960	99.46	2	23.0769	9.7275	5940	-	-	U	M
1133	Putative uncharacterized protein	Tc03 g019960	99.53	1	13.4615	9.7275	5940	-	-	U	M
1136	Hypothetical protein	Tc05 g010170	99.85	2	2.6316	8.6061	78547	-	-	N P E	Ch
1138	Putative uncharacterized protein	Tc03 g019960	100	1	13.4615	9.7275	5940	-	-	S E	Ch P
1142	Pentatricopeptide repeat containing protein At2g29760 chloroplastic	Tc09 g030080	99.47	2	5.8663	7.3623	81943	-	-	U	M
	TSH1188 72 non-inoculated (exclusive)
974	21 kDa seed protein [Theobroma cacao]	gi|508773991	296	6	22	5.71	24264	-	-	S,E	A,P
975	60S ribosomal protein L11 2	Tc06 g014090	90.63	6	28.5714	10.2682	20761	-	-	E P	V N C
978	Glutathione S transferase DHAR1 mitochondrial	Tc00 g015640	98.56	10	46.6981	5.7144	23439	-	-	E	C P
980	Polyphenol oxidase chloroplastic	Tc06 g016300	98.93	8	7.7453	6.074	65468	-	-	E	Ch
984	60S ribosomal protein L13 1	Tc01 g016490	99.39	5	16.1157	11.3589	27775	-	-	P	C N P
1005	Peroxidase 4	Tc10 g016040	100	5	17.9811	8.2828	34298	-	-	O	U
1006	Class III peroxidase [Theobroma cacao]	gi|508699742	65	2	7	9.01	36075	-	-	O	U
1008	Malatedehydrogenase mitochondrial	Tc07 g009370	100	15	61.6519	8.5199	35372	-	-	E	U
1009	Lactate/malate dehydrogenase family protein [Theobroma cacao]	gi|508721295	237	6	22	8.52	35601	-	-	E S N	A Ch M
1011	Polyphenol oxidase chloroplastic	Tc06 g016300	100	10	21.8589	6.074	65468	-	-	E	Ch
1012	Larreatricin hydroxylase isoform 1 [Theobroma cacao]	gi|508781072	75	2	4	6.23	67801	-	-	E	Ch
1013	Polyphenol oxidase chloroplastic	Tc06 g016300	100	16	30.1205	6.074	65468	-	-	E	Ch
1015	Pectinacetylesterase family protein [Theobroma cacao]	gi|508778145	257	5	18	8.56	44481	-	-	E	C
1033	Chaperonin CPN60 2 mitochondrial	Tc04 g022140	99.97	40	64	5.3557	61412	-	-	P E N S O	C M V
1036	Subtilisin-like protease	Tc02 g005130	100	13	16.0207	7.9438	82078	-	-	P E	A
1039	L-ascorbate oxidase homolog	Tc08 g004490	100	8	17.3752	8.9216	59959	-	-	E	A
1052	2-cysteine peroxiredoxin B [Theobroma cacao]	gi|508716535	72	2	11	7.66	29429	-	-	O S	A Ch
1055	Chalcone--flavonone isomerase	Tc00 g015860	100	9	45.8874	5.0795	24754	-	-	E	U
1065	Pathogenesis-related protein P2 isoform 1 [Theobroma cacao]	gi|508719160	94	1	4	4.36	29891	-	-	S	U
	TSH1188 72 hours (common)
357	Hypothetical protein	Tc06 g016290	100	3	11.7089	5.9938	34593	UP	3.18659	E	Ch
365	20S proteasome beta subunit G1 [Theobroma cacao]	gi|508719769	171	5	27	7.03	27716	UP	1.63777	E P S	C
381	Voltage dependent anion channel 2 [Theobroma cacao]	gi|508699781	144	4	13	8.88	29410	UP	1.79154	E S	M V Ch
389	Voltage dependent anion channel 1 [Theobroma cacao]	gi|508711479	159	4	23	8.39	29642	UP	1.64584	E S	M V N Ch P
410	Protochlorophyllide oxidoreductase A [Theobroma cacao]	gi|508720970	566	16	29	9.12	43365	DOWN	1.93113	E Ph	Ch
439	Larreatricin hydroxylase [Theobroma cacao]	gi|508781069	263	6	14	5.95	67849	DOWN	2.99203	E	Ch
444	Larreatricin hydroxylase isoform 1 [Theobroma cacao]	gi|508781072	308	10	15	6.23	67801	-	1.24523	-	-
446	Larreatricin hydroxylase isoform 1 [Theobroma cacao]	gi|508781072	609	20	22	6.23	67801	-	1.32568	-	-
451	40s ribosomal protein SA [Theobroma cacao]	gi|508780104	183	6	20	5.04	34384	DOWN	1.50575	P S E	C Ch N
468	Phosphoglycerate kinase isoform 1 [Theobroma cacao]	gi|508722207	304	10	20	5.89	42379	-	1.18134	-	-
516	Argininosuccinate synthase chloroplastic	Tc03 g014630	99.96	21	39.6761	6.2346	54096	UP	4.34637	E	U
518	Putative uncharacterized protein	Tc08 g004600	94.36	1	5.8333	10.53	13808	UP	6.64132	U	U
532	Eukaryotic translation initiation factor 4A1 isoform 1 [Theobroma cacao]	gi|508779901	69	2	6	5.38	47259	-	1.49353
540	Tubulin beta 7 chain	Tc03 g027380	100	25	42.3423	4.6412	50039	UP	1.91576	P NE	C
543	Elongation factor 1-gamma 3 isoform 1 [Theobroma cacao]	gi|508705116	217	9	19	5.95	48396	-	1.34453	-	-
552	ribulose-bisphosphate carboxylase [Burretiodendron esquirolii]	gi|4995077	529	13	29	6.04	52001	-	1.41629	-	-
562	Serine hydroxymethyltransferase 4 isoform 1 [Theobroma cacao]	gi|508713247	275	8	20	7.15	52261	-	1.45133	-	-
564	Epidermis-specific secreted glycoprotein EP1	Tc07 g009500	97.73	11	27.2936	8.1381	48234	UP	3.4138	E	U
605	D-3-phosphoglyceratedehydrogenase chloroplastic	Tc02 g009410	99.94	18	38	7.2816	63496	-	1.42984
606	Putative uncharacterized protein	Tc08 g004600	96.07	1	5.8333	10.53	13808	UP	1.64695	U	U
613	TCP-1/cpn60 chaperonin family protein [Theobroma cacao]	gi|508712326	89	2	4	5.97	59526	-	1.44149	-	-
646	Dynamin-related protein 1E	Tc10 g000170	100	25	52.7716	8.7015	50740	-	1.35024	-	-
658	Heat shock 70 kDa protein mitochondrial	Tc09 g013630	100	30	40.1773	5.5629	72335	-	1.45894	-	-
668	Chloroplast heat shock protein 70 isoform 1 [Theobroma cacao]	gi|508712739	321	9	12	5.67	71583	-	1.42074	-	-
768	Ribosomal protein L14 [Theobroma cacao]	gi|508714193	230	7	50	10.19	15367	DOWN	1.89744	P	V N Ch P
a. Accession number: Numbers preceded by “gi|” corresponds to identification performed at NCBInr databank; Numbers preceded by “Tc” corresponds to identification performed directly in Theobroma cacao databank via ProteinLynx. b. To identifications performed at Theobroma cacao databank the score value is given as probability percentage; To identifications performed at NCBInr, the score value is ba…
