# Supplementary material for: The pathogen Moniliophthora perniciosa promotes differential proteomic modulation of cacao genotypes with contrasting resistance to witches´ broom disease
Source: BMC Plant Biol. 2020 Jan 2;20:1. doi: 10.1186/s12870-019-2170-7 (PMC6941324; doi:10.1186/s12870-019-2170-7)
Supplement: Supplementary file 5 — Additional file 5. List of complete differentially Expressed Proteins identified in Catongo. [file 12870_2019_2170_MOESM5_ESM.xlsx]

## Sheet: Catongo
No Spot	Identified Protein/Species	aAccession number	bScore	No Pep.	% Sequence Coverage	Teoretical pI	Nominal mass (Mr)	UP/DOWN	Fold	Biologic function	Cellular localization
	Catongo 45 days inoculated (exclusive)
1505	Calcium-binding EF-hand family protein [Theobroma cacao]	gi|508777222	107	3	17	4.82	16501	-	-	SE	C P N
1507	Uncharacterized protein TCM_004731 [Theobroma cacao]	gi|508703278	478	10	61	5.57	17857	-	-	S	U
1508	60S ribosomal protein L23	Tc01 g025870	100	4	40	10.8252	15003	-	-	N	M C N Ch
1509	Glycine-rich RNA-binding protein 7 [Theobroma cacao]	gi|508706123	87	2	15	8.75	17363	-	-	N E S	A Ch N C M
1510	Putative uncharacterized protein	Tc08 g004600	91.84	2	5.8333	10.53	13808	-	-	U	U
1511	Adenine nucleotide alpha hydrolases-like superfamily protein [Theobroma cacao]	gi|508703164	118	4	14	6.78	17432	-	-	E S	P V
1512	Putative uncharacterized protein	Tc08 g004600	100	2	5.8333	10.53	13808	-	-	U	U
1513	Putative uncharacterized protein	Tc08 g004600	96.61	2	5.8333	10.53	13808	-	-	U	U
1514	hypothetical protein CICLE_v10000948mg [Citrus clementina]	gi|557537483	203	5	12	6.64	57669	-	-	O	Ch M
1515	Osmotin 34 [Theobroma cacao]	gi|508777409	176	6	32	6.67	25041	-	-	S	A
1516	NAD(P)-binding Rossmann-fold superfamily protein [Theobroma cacao]	gi|508719309	181	4	18	8.59	32389	-	-	N E	Ch
1518	Carbonic anhydrase 2, CA2 isoform 1 [Theobroma cacao]	gi|508773455	635	13	44	5.48	29957	-	-	E F	Ch
1519	Photosystem II subunit O-2 [Theobroma cacao]	gi|508699354	695	18	44	5.85	35364	-	-	N F S P	A Ch
1520	Basic chitinase [Theobroma cacao]	gi|508698809	304	10	37	8.33	34324	-	-	E S	V P
1521	ATP synthase CF1 alpha subunit [Theobroma cacao]	gi|313199688	884	25	28	5.19	55336	-	-	N E	Ch M
1522	ribulose-1,5-bisphosphate carboxylase/oxygenase large subunit [Kunhardtia radiata]	gi|4104575	86	4	6	6.13	52526	-	-	F E	Ch
1523	Prohibitin 2 [Theobroma cacao]	gi|508707647	380	8	32	9.43	32178	-	-	S	M V P Ch
1524	putative alcohol dehydrogenase [Hibiscus syriacus]	gi|6166483	81	2	4	6.56	42527	-	-	E	P
1525	heat shock protein 70B [Arabidopsis thaliana]	gi|15219109	229	4	9	5.30	71270	-	-	N S P O	C Ch
1526	NAD(P)-linked oxidoreductase superfamily protein, putative isoform 1 [Theobroma cacao]	gi|508715524	306	8	5	7.84	150374	-	-	E	Ch
1527	Transducin/WD40 repeat-like superfamily protein [Theobroma cacao]	gi|508773941	269	8	26	7.03	36510	-	-	E	Ch C N
1528	PLC-like phosphodiesterases superfamily protein [Theobroma cacao]	gi|508705833	72	1	6	7.96	36695	-	-	T	A
1529	Ethylene-forming enzyme [Theobroma cacao]	gi|508701444	64	3	11	5.44	35950	-	-	E S	P
1530	Proline iminopeptidase isoform 1 [Theobroma cacao]	gi|508705382	198	4	18	6.02	45065	-	-	P	Ch C
1531	Peroxidase 68 [Theobroma cacao]	gi|508787407	67	2	5	9.31	64269	-	-	O	A
1532	Glyceraldehyde-3-phosphate dehydrogenase C2 isoform 2 [Theobroma cacao]	gi|508710773	488	12	38	8.51	36856	-	-	S O E	A Ch M N C P
1533	Alpha/beta-Hydrolases superfamily protein [Theobroma cacao]	gi|508727703	526	11	36	5.38	37355	-	-	E	U
1534	Oxidoreductase, zinc-binding dehydrogenase family protein isoform 1 [Theobroma cacao]	gi|508710485	644	16	53	5.43	34130	-	-	M	U
1536	Putative uncharacterized protein	Tc08 g004600	96.61	2	5.8333	10.53	13808	-	-	U	U
1537	ATP synthase CF1 alpha subunit [Theobroma cacao]	gi|313199688	1115	33	32	5.19	55336	-	-	N E	Ch M
1538	Ankyrin repeat domain-containing protein 2 isoform 1 [Theobroma cacao]	gi|508707078	196	8	21	4.51	38670	-	-	P S	N C Ch P
1541	Ribulose bisphosphate carboxylase/oxygenase activase 1 isoform 1 [Theobroma cacao]	gi|508715552	181	3	9	8.77	62893	-	-	F E T S	A Ch N
1542	Peroxisomal 3-ketoacyl-CoA thiolase 3 isoform 1 [Theobroma cacao]	gi|508713478	270	5	8	7.96	49514	-	-	P E T	V Ch MN C
1543	Full=ATP synthase subunit beta, mitochondrial; Flags: Precursor	gi|231586	171	3	6	5.95	60335	-	-	N E O	P M N Ch
1544	Peroxidase [Theobroma cacao]	gi|508724908	85	3	6	5.64	39488	-	-	O	V
1545	Tubulin alpha-5 [Theobroma cacao]	gi|508785029	296	7	26	4.97	50370	-	-	N P	A C P
1547	Beta-hexosaminidase 1 isoform 1 [Theobroma cacao]	gi|508726455	115	2	4	5.67	62592	-	-	E	C V
1549	Biotin carboxylase 1, chloroplastic isoform 1 [Theobroma cacao]	gi|508784914	186	4	11	6.90	59096	-	-	N E	Ch
1550	Tubulin alpha-5 [Theobroma cacao]	gi|508785029	176	4	16	4.97	50370	-	-	N P	A C P
1551	hypothetical protein CICLE_v10027981mg [Citrus clementina]	gi|557526733	1003	19	25	5.11	71381	-	-	N P S
1553	Serine carboxypeptidase S28 family protein isoform 1 [Theobroma cacao]	gi|508699893	96	2	5	5.07	58394	-	-	P N	V Ch C
1554	hypothetical protein CICLE_v10015735mg [Citrus clementina]	gi|557548361	232	8	16	5.08	39822	-	-	E	U
1555	Target of Myb protein 1 isoform 1 [Theobroma cacao]	gi|508718191	92	2	6	4.84	44872	-	-	E	C P N
1556	GTP binding Elongation factor Tu family protein [Theobroma cacao]	gi|508715870	187	5	11	8.99	63093	-	-	N	C
1557	GTP binding Elongation factor Tu family protein [Theobroma cacao]	gi|508715870	386	10	21	8.99	63093	-	-	N	C
1558	26S proteasome non-ATPase regulatory subunit 4 isoform 1 [Theobroma cacao]	gi|508698923	141	3	11	4.51	43078	-	-	P S E	N C
1560	Pyruvate kinase family protein isoform 1 [Theobroma cacao]	gi|508727070	362	11	22	6.49	58289	-	-	E	P
1561	D-3-phosphoglycerate dehydrogenase isoform 1 [Theobroma cacao]	gi|508706453	190	4	8	8.12	63808	-	-	E	Ch M
1562	Putative uncharacterized protein	Tc08 g004600	100	3	17.5	10.53	13808	-	-	U	U
1564	Phosphoribulokinase [Theobroma cacao]	gi|508778016	310	7	21	6.22	45827	-	-	N F S T E	Ch A
1565	NADP-isocitrate dehydrogenase [Citrus limon]	gi|5764653	99	2	5	6.49	46823	-	-	E S	A P
1567	Putative uncharacterized protein	Tc08 g004600	100	2	5.8333	10.53	13808	-	-	U	U
1568	hypothetical protein PRUPE_ppa002167mg [Prunus persica] essa ptn nao é exclusiva	gi|462400606	60	1	1	5.44	79726	-	-	E P	A Ch C M
1569	Aldolase-type TIM barrel family protein isoform 1 [Theobroma cacao]	gi|508721809	85	3	9	9.34	40802	-	-	E	V N A C
1570	Putative uncharacterized protein	Tc08 g004600	100	2	5.8333	10.53	13808	-	-	U	U
1572	Hypothetical protein	Tc06 g005050	87.03	1	3.2864	4.4442	23777	-	-	N	U
1573	Sec14p-like phosphatidylinositol transfer family protein isoform 1 [Theobroma cacao]	gi|508725448	94	2	3	4.80	69029	-	-	E	C N P Ch
1574	Chloroplast heat shock protein 70 isoform 1 [Theobroma cacao]	gi|508712739	1123	26	34	5.67	71583	-	-	P S	N M A Ch
1577	Photosystem II stability/assembly factor, chloroplast (HCF136) isoform 1 [Theobroma cacao]	gi|508707235	252	5	13	7.75	45257	-	-	E F	Ch
1578	Voltage dependent anion channel 2 [Theobroma cacao]	gi|508699781	693	17	42	8.88	29410	-	-	E S	M Ch P V
1579	Alcohol dehydrogenase 1 isoform 1 [Theobroma cacao]	gi|508724716	833	21	46	6.56	42553	-	-	E	P
1581	Alcohol dehydrogenase 1 isoform 1 [Theobroma cacao]	gi|508724716	869	21	68	6.56	42553	-	-	E	P
1582	hypothetical protein CICLE_v10000948mg [Citrus clementina]	gi|557537483	732	22	31	6.64	57669	-	-	O	Ch M
1583	ATP synthase alpha/beta family protein isoform 1 [Theobroma cacao]	gi|508708076	725	19	40	6.01	59857	-	-	N O	N Ch P M
1585	Sulfite reductase isoform 1 [Theobroma cacao]	gi|508785436	593	15	23	9.23	78209	-	-	N E S	Ch N A
1586	Enoyl-CoA hydratase/isomerase family [Theobroma cacao]	gi|508783491	121	2	3	9.24	78911	-	-	N E	C
	Catongo 45 days non-inoculated (exclusive)
1590	MLP-like protein 28 [Theobroma cacao]	gi|508709120	293	9	41	5.30	17667	-	-	S	C Ch N
1592	ATP synthase CF1 alpha subunit [Theobroma cacao]	gi|313199688	192	4	7	5.19	55336	-	-	E	Ch P M
1594	Plastocyanin 1 [Theobroma cacao]	gi|508723249	119	3	41	4.79	16831	-	-	S E	Ch
1595	Photosystem II subunit O-2 [Theobroma cacao]	gi|508699354	70	3	8	5.85	35364	-	-	N S F	A Ch
1596	60S ribosomal protein L22 2	Tc04 g028320	100	13	68	9.9534	14042	-	-	E	C N P
1597	Uncharacterized protein At5g10860 mitochondrial	Tc01 g000040	100	13	45.0161	10.2131	34993	-	-	S E	M
1601	Photosystem I reaction center subunit IV A chloroplastic	Tc00 g041430	100	6	36.1702	9.9904	15078	-	-	F	Ch
1604	Ribosomal protein 5A [Theobroma cacao]	gi|508717740	109	3	18	9.82	23335	-	-	N	U
1606	Proteasome subunit beta type 6	Tc09 g000260	100	11	43.4043	5.0334	25393	-	-	PES	NCV
1607	N-terminal nucleophile aminohydrolases (Ntn hydrolases) superfamily protein isoform 1 [Theobroma cacao]	gi|508781876	108	2	13	5.20	25451	-	-	P S E	V C N
1609	Putative Chalcone flavonone isomerase	Tc10 g016290	99.96	8	64.3902	4.8658	22967	-	-	E	U
1612	RAN GTPase 3 [Theobroma cacao]	gi|508783701	106	3	15	6.45	25385	-	-	N T	C
1613	20S proteasome alpha subunit G1 [Theobroma cacao]	gi|508785745	67	2	12	6.11	27611	-	-	PES	CVNPA
1614	Uncharacterized protein At2g37660 chloroplastic	Tc05 g004410	100	17	59.1592	9.6458	35993	-	-	E N S F	Ch A
1615	Protein ALUMINUM SENSITIVE 3	Tc05 g005540	96.18	1	5.6818	9.7692	28818	-	-	U	P
1616	Coatomer epsilon subunit isoform 1 [Theobroma cacao]	gi|508778345	64	2	13	5.25	32699	-	-	P E	P V C
1619	Esterase d, s-formylglutathione hydrolase [Theobroma cacao]	gi|508717255	68	1	5	6.25	32165	-	-	E	C A
1621	Prohibitin 3 isoform 1 [Theobroma cacao]	gi|508710774	126	2	11	9.35	30625	-	-	S E	N Ch P
1623	NAD(P)-binding Rossmann-fold superfamily protein [Theobroma cacao]	gi|508716491	122	2	11	6.13	29195	-	-	NES	C
1625	50S ribosomal protein L2 [Escherichia coli O157:H7 str. EDL933]	gi|15803844	73	4	10	10.93	29956	-	-	NE	U
1626	Photosystem II subunit O-2 [Theobroma cacao]	gi|508699354	215	7	23	5.85	35364	-	-	N S F	A Ch
1627	Isoflavone reductase-like protein 4 isoform 1 [Theobroma cacao]	gi|508722900	109	3	9	6.16	34864	-	-	U	U
1629	Prohibitin 2 [Theobroma cacao]	gi|508707647	210	6	31	9.43	32178	-	-	S	P
1630	Annexin 4, putative [Theobroma cacao]	gi|508728075	319	9	37	6.68	38535	-	-	E S	C P
1632	Putative Kynurenine formamidase	Tc02 g009350	99.79	7	27.8388	5.3674	30433	-	-	E	Ch
1633	Protochlorophyllide oxidoreductase A [Theobroma cacao]	gi|508720970	75	2	8	9.12	43365	-	-	E F	Ch
1634	Guanine nucleotide binding protein subunit beta like protein	Tc03 g007350	97.77	17	66.6667	7.1669	36111	-	-	E	Ch C
1636	Probable voltage gated potassium channel subunit beta	Tc04 g021750	99.95	14	35.061	7.108	36338	-	-	E	P
1637	Peroxidase 4	Tc10 g016040	99.92	6	23.3438	8.2828	34298	-	-	O	U
1638	Putative Alcohol dehydrogenase NADP	Tc05 g003870	100	15	53.3333	5.7006	34915	-	-	S E	Ch
1639	Class III peroxidase [Theobroma cacao]	gi|508699742	64	2	7	9.01	36075	-	-	O	A
1640	Putative Aspartic proteinase nepenthesin 1	Tc03 g002580	100	9	22.1996	6.4609	52191	-	-	PS	A
1641	PfkB-like carbohydrate kinase family protein [Theobroma cacao]	gi|508712952	81	2	7	5.26	35376	-	-	E	P
1643	Transcription factor Pur alpha 1	Tc09 g020230	100	20	65.9016	5.6933	32984	-	-	N	C N
1645	Photosystem II stability/assembly factor, chloroplast (HCF136) isoform 1 [Theobroma cacao]	gi|508707235	129	3	10	7.75	45257	-	-	N F	Ch
1648	Aldolase superfamily protein isoform 1 [Theobroma cacao]	gi|508716231	137	3	14	6.50	41322	-	-	S E	C N Ch P A
1649	Malate dehydrogenase [Theobroma cacao]	gi|508780802	84	4	15	8.41	37270	-	-	S	M Ch A
1653	Adenosine kinase 2	Tc05 g006580	100	23	80.0587	5.0486	37317	-	-	E S	P A Ch
1654	3-hydroxyisobutyryl-CoA hydrolase like protein 3	Tc09 g010190	95.3	18	40.9692	8.504	49480	-	-	E	C M
1657	Peroxidase 4	Tc10 g016040	100	10	36.9085	8.2828	34298	-	-	O	U
1661	MLP-like protein 28	Tc02 g028660	99.88	4	34.6154	4.9211	17485	-	-	S	C Ch N
1663	Actin 7 isoform 1 [Theobroma cacao]	gi|508700514	132	3	12	6.08	57488	-	-	E S P	Ch N C M
1664	Hypothetical protein	Tc00 g036850	99.99	7	4.7448	9.1948	160324	-	-	N	U
1665	S-adenosylmethionine synthetase 2 [Theobroma cacao]	gi|508714994	105	3	14	6.53	55069	-	-	E	C
1669	Alcohol dehydrogenase class P	Tc08 g012560	100	22	69.3717	6.5673	41627	-	-	E	P
1670	21 kDa seed protein [Theobroma cacao]	gi|508773991	334	3	30	5.71	24264	-	-	SE	AP
1676	Putative uncharacterized protein	Tc08 g004600	81.97	2	10	10.53	13808	-	-	U	U
1677	Xylose isomerase	Tc00 g057480	100	19	41.2632	5.0468	53015	-	-	E	V P C
1678	Phosphoglycerate kinase cytosolic	Tc07 g016590	100	22	77.3067	6.032	42335	-	-	E N S	N A PC Ch
1679	Biotin carboxylase 1, chloroplastic isoform 1 [Theobroma cacao]	gi|508784914	167	5	13	6.90	59096	-	-	S E	Ch
1680	Putative uncharacterized protein	Tc00 g075011	97.83	7	7.3011	8.4591	140172	-	-	N P	N
1682	Insulinase protein isoform 1 [Theobroma cacao]	gi|508783332	63	2	4	6.54	62907	-	-	S P	M Ch P
1683	Enolase	Tc05 g008230	100	24	71.6854	5.4802	47910	-	-	E	C
1685	Enolase	Tc03 g018600	100	23	66.0674	5.7658	47895	-	-	E	C
1686	ATP synthase alpha/beta family protein isoform 1 [Theobroma cacao]	gi|508708076	895	30	43	6.01	59857	-	-	E N	Ch N M P
1689	21 kDa seed protein [Theobroma cacao]	gi|508773991	86	3	15	5.71	24264	-	-	SE	AP
1690	Aldehyde dehydrogenase family 2 member B4 [Theobroma cacao]	gi|508773422	134	4	7	7.63	62275	-	-	E	Ch M
1693	putative miraculin-like protein 2 [Citrus hybrid cultivar]	gi|119367468	153	2	15	8.18	23610	-	-	SE	AP
1699	21 kDa seed protein [Theobroma cacao]	gi|508773991	91	1	5	5.71	24264	-	-	SE	AP
1700	Aldehyde dehydrogenase family 2 member B4 [Theobroma cacao]	gi|508773422	179	8	15	7.63	62275	-	-	E	Ch M
1701	Chaperonin CPN60 2 mitochondrial	Tc00 g077920	100	28	48	5.4322	60875	-	-	P S N	C
1702	Putative uncharacterized protein	Tc08 g004600	94.57	2	11.6667	10.53	13808	-	-	U	U
1704	D-3-phosphoglycerate dehydrogenase chloroplastic	Tc02 g009410	100	23	51	7.2816	63496	-	-	E	M Ch
1705	T-complex protein 1 subunit theta	Tc05 g028490	100	25	53.9162	5.4641	59179	-	-	E P N	C
1707	Putative uncharacterized protein	Tc08 g004600	98.05	2	10.8333	10.53	13808	-	-	U	U
1708	Putative retrotransposon protein identical	Tc03 g010050	100	3	3.3309	9.2496	153706	-	-	N P	N
1710	Non-specific phospholipase C3 [Theobroma cacao]	gi|508718415	74	3	9	5.09	57908	-	-	S E	V P
1712	Catalytic, putative	Tc00 g082820	98.68	3	6.4789	9.4834	40012	-	-	E	Ch
1715	Phosphoglucomutase/phosphomannomutase family protein isoform 1 [Theobroma cacao]	gi|508709149	78	3	8	5.40	63508	-	-	ES	C Ch N P A
1716	NADP-dependent malic enzyme	Tc09 g009030	99.96	19	34.687	6.4719	65057	-	-	E N P	C
1717	Heat shock 70 kDa protein mitochondrial	Tc09 g013630	100	29	45.6425	5.5629	72335	-	-	P N S O	M P Ch V
1718	Catalytic, putative	Tc00 g082820	95.11	1	1.9718	9.4834	40012	-	-	E	Ch
1723	L-ascorbate oxidase homolog	Tc08 g004490	100	13	28.8355	8.9216	59959	-	-	E	A P
1726	SKU5 similar 5 isoform 1 [Theobroma cacao]	gi|508723283	130	4	10	8.90	60173	-	-	E	A
1732	Heatshock cognate protein 80	Tc07 g000670	99.89	30	41.0587	4.8159	79902	-	-	S P	C
1735	5-methyltetrahydropteroyltriglutamate--homocysteine methyltransferase	Tc05 g023750	100	24	37.6412	6.3697	87974	-	-	ES	APChC
1738	Subtilase family protein [Theobroma cacao]	gi|508704232	122	3	7	9.25	82734	-	-	PS	U
1739	Photosystem II subunit O-2 [Theobroma cacao]	gi|508699354	223	7	21	5.85	35364	-	-	N S F	A Ch
1744	21 kDa seed protein [Theobroma cacao]	gi|508773991	316	7	39	5.71	24264	-	-	SE	AP
1745	Putative uncharacterized protein	Tc08 g004600	96.18	1	5.8333	10.53	13808	-	-	U	U
1748	Subtilase family protein [Theobroma cacao]	gi|508704232	328	8	18	9.25	82734	-	-	PS	U
1750	Lipoxygenase 2 chloroplastic	Tc09 g022580	93.93	23	29.8787	5.7308	103048	-	-	E	U
1752	ribulose 1,5-bisphosphate carboxylase/oxygenase large subunit [Theobroma cacao]	gi|328924791	441	13	19	6.04	53512	-	-	E	Ch
1753	Alcohol dehydrogenase 1 isoform 1 [Theobroma cacao]	gi|508724716	75	2	5	6.56	42553	-	-	E	P
1764	Oxygen-evolvingenhancer protein 1 chloroplastic	Tc01 g003990	100	3	11.4458	5.6759	35107	-	-	ES N	A Ch
1765	Patellin-3, putative	Tc08 g015260	99.77	11	17.7316	4.591	69922	-	-	E	P
1778	GTP-binding nuclear protein Ran 3	Tc09 g010770	89.48	10	42.5339	6.4836	25042	-	-	I N	N C
1787	Putative GDP L fucose synthase 2	Tc09 g014300	100	11	34.6154	6.8906	37647	-	-	E	U
1792	N-carbamoylputrescine amidase	Tc00 g054440	88.23	4	14.2384	5.9253	33652	-	-	E	U
1794	Aldolase superfamily protein isoform 1 [Theobroma cacao]	gi|508716231	158	3	14	6.50	41322	-	-	S E	C N Ch P A
1797	Alcohol dehydrogenase 1 isoform 1 [Theobroma cacao]	gi|508724716	517	18	54	6.56	42553	-	-	E	P
1802	Polyphenoloxidase chloroplastic	Tc06 g016270	100	13	28.7603	5.9198	67391	-	-	E	Ch
1813	21 kDa seed protein [Theobroma cacao]	gi|508773991	159	6	24	5.71	24264	-	-	SE	AP
1816	Acidic endochitinase [Theobroma cacao]	gi|508776152	86	3	13	8.93	29262	-	-	S E	V
1821	SKU5 similar 5 isoform 1 [Theobroma cacao]	gi|508723283	205	3	7	8.90	60173	-	-	E	A
1825	Heat shock cognate protein 70-1 [Theobroma cacao]	gi|508726275	69	1	1	5.03	71745	-	-	S P	C
1829	Subtilase family protein [Theobroma cacao]	gi|508704232	302	6	10	9.25	82734	-	-	PS	U
1830	Chlorophyll a b binding protein 21 chloroplastic	Tc06 g013050	100	6	23.1034	4.8739	30978	-	-	F	Ch
1833	Probable fructokinase 4	Tc04 g019350	90.99	8	30.4878	5.0171	35196	-	-	E	P
	Catongo 45 days (common)
548	Uncharacterized protein TCM_044674 [Theobroma cacao]	gi|508727646	220	5	27	9.32	18315	UP	8.61282	U	U
575	21 kDa seed protein [Theobroma cacao]	gi|508773991	1099	41	60	5.71	24264	DOWN	5.56724	SE	AP
576	Ribosomal protein L11 family protein [Theobroma cacao]	gi|508715936	95	2	16	9.05	18023	UP	4.2649	N	C
578	21 kDa seed protein [Theobroma cacao]	gi|508773991	1018	45	60	5.71	24264	DOWN	6.33084	SE	AP
580	21 kDa seed protein [Theobroma cacao]	gi|508773995	521	14	44	5.94	24263	DOWN	2.07409
583	Osmotin 34 [Theobroma cacao]	gi|508777410	76	2	12	5.61	27063	UP	3.24321	S	A
593	Quinone reductase family protein [Theobroma cacao]	gi|508720763	93	2	19	6.21	21669	UP	1.85579	E	P V
610	Photosystem II light harvesting complex gene 2.1 [Theobroma cacao]	gi|508701569	202	7	18	5.44	28689	-	1.31748	-	-
618	Chlorophyll a-b binding protein, chloroplastic [Theobroma cacao]	gi|508780514	246	10	19	5.13	28219	-	1.32731	-	-
622	ascorbate peroxidase [Theobroma cacao]	gi|194346220	224	8	44	5.52	27732	UP	1.85378	O S	Ch P
646	Elongation factor 1 beta 1	Tc09 g025580	100	14	50.2262	4.5873	23904	UP	3.73706	P S	C
649	Basic chitinase [Theobroma cacao]	gi|508705603	90	2	10	5.23	35810	UP	2.327	S E T	V P
658	Glucan endo 1 3 beta glucosidase basic vacuolar isoform	Tc04 g029300	100	9	34.3243	5.9566	40030	UP	3.70049	S	V
666	Cysteine synthase isoform 1 [Theobroma cacao]	gi|508719254	353	10	33	5.22	34424	UP	2.11456	E	N A P Ch C
684	Alcohol dehydrogenase 1 isoform 1 [Theobroma cacao]	gi|508724716	106	4	19	6.56	42553	UP	1.59515	E	C
700	21 kDa seed protein [Theobroma cacao]	gi|508773991	254	10	32	5.71	24264	-	1.47044	-	-
701	Peroxidase 4	Tc09 g034930	100	13	47.546	9.7549	35010	DOWN	7.30181	E	A
732	Oxidoreductase, zinc-binding dehydrogenase family protein isoform 1 [Theobroma cacao]	gi|508710485	408	9	39	5.43	34130	UP	2.28182	E	U
746	Larreatricin hydroxylase isoform 1 [Theobroma cacao]	gi|508781072	515	14	18	6.23	67801	-	0.732313
759	Glutamine synthetase 1,4 [Theobroma cacao]	gi|508707247	68	2	10	6.02	39269	UP	2.26344	N E	C
780	NAD(P)-binding Rossmann-fold superfamily protein [Theobroma cacao]	gi|508723879	161	5	17	5.10	44453	DOWN	2.70231	N E S	C
787	Aldolase-type TIM barrel family protein isoform 1 [Theobroma cacao]	gi|508707705	172	5	16	5.61	48136	UP	1.61231	E	Ch M C
797	Alcohol dehydrogenase 1 isoform 1 [Theobroma cacao]	gi|508724716	1178	43	69	6.56	42553	DOWN	19.4617	E	P
798	Putative	Tc08 g004600	87.53	1	5.8333	10.53	13808	UP	3.01296	U	U
802	Alcohol dehydrogenase 1 isoform 1 [Theobroma cacao]	gi|508724716	1326	45	72	6.56	42553	DOWN	1.60183	E	P
811	Citrate synthase family protein [Theobroma cacao]	gi|508704881	173	5	12	8.38	52856	UP	1.60297	E	M Ch
813	Peroxidase [Theobroma cacao]	gi|508724908	150	3	9	5.64	39488	UP	1.7304	O	V
819	Putative uncharacterized protein	Tc08 g004600	94.23	1	5.8333	10.53	13808	UP	2.98461	U	U
836	Nucleus-like protein [Theobroma cacao]	gi|508711639	106	4	12	4.75	44758	DOWN	7.36438	U	U
850	ribulose-bisphosphate carboxylase [Ceiba speciosa]	gi|4995113	694	20	33	6.14	52209	DOWN	2.46071	EF	Ch
862	Aldehyde dehydrogenase family 2 member B4 [Theobroma cacao]	gi|508773422	328	9	19	7.63	62275	-	1.44779	-	-
868	Glucose-6-phosphate 1 dehydrogenase cytoplasmic isoform	Tc04 g002670	100	29	55.0584	5.9255	58613	UP	1.59346	E	C
906	RuBisCO large subunit-binding protein subunit alpha isoform 1 [Theobroma cacao]	gi|508787184	592	11	20	5.06	64075	DOWN	1.6466	PM	ChPCA
908	Putative uncharacterized protein	Tc08 g004600	97.07	1	5.8333	10.53	13808	DOWN	5.19313	U	U
935	NADP-dependent malic enzyme	Tc09 g009030	99.55	17	35.533	6.4719	65057	UP	2.00942	E N P	C
941	Heat shock cognate protein 70-1 [Theobroma cacao]	gi|508786823	734	18	33	5.14	71494	-	1.3293	-	-
943	NADP-dependent malic enzyme	Tc09 g009030	99.81	33	47.0389	6.4719	65057	DOWN	9.17246	E N P	C
974	Hypothetical protein	Tc00 g058580	97.09	1	3.3088	9.6874	31339	DOWN	7.0544	E	U
1016	Phospholipase D alpha 2 isoform 1 [Theobroma cacao]	gi|508778540	490	16	26	5.47	92166	DOWN	1.60943	T E	V C P Ch N M
	Catongo 72 horas exclusivos inoculado
937	Prohibitin 2 [Theobroma cacao] match com gel de 45 dias NI	gi|508707647	210	6	31	9.43	32178	-	-	E S	M V P Ch
938	Putative uncharacterized protein	Tc08 g004600	97.29	1	5.8333	10.53	13808	-	-	U	U
939	Alcohol dehydrogenase class P	Tc08 g012560	86.39	16	39.0052	6.5673	41627	-	-	E	C
942	Putative uncharacterized protein	Tc08 g004600	85.75	1	5.8333	10.53	13808	-	-	U	U
946	Rhamnose biosynthesis 1 isoform 1 [Theobroma cacao]	gi|508701092	66	3	2	6.78	83060	-	-	E N	C
949	60S ribosomal protein L37a	Tc03 g023940	100	1	8.6957	10.6203	10250	-	-	E	M
954	Putative uncharacterized protein	Tc08 g004600	94.1	2	14.1667	10.53	13808	-	-	U	U
956	Putative uncharacterized protein	Tc08 g004600	99.42	2	10	10.53	13808	-	-	U	U
958	Catalytic, putative	Tc00 g082820	91.8	4	12.6761	9.4834	40012	-	-	E	Ch
959	Putative uncharacterized protein	Tc08 g004600	88.67	1	5.8333	10.53	13808	-	-	U	U
960	Putative uncharacterized protein	Tc00 g055540	91.52	1	5.6497	9.6813	20226	-	-	N	U
961	Putative uncharacterized protein	Tc08 g004600	96.64	1	5.8333	10.53	13808	-	-	U	U
963	Catalytic, putative	Tc00 g082820	100	2	4.2254	9.4834	40012	-	-	E	Ch
964	Putative Aspartate aminotransferase	Tc00 g023900	96.21	18	50	6.1176	43667	-	-	E	C
967	hypothetical protein CICLE_v10032502mg [Citrus clementina]	gi|557539279	119	4	17	8.97	28021	-	-	F N E S	Ch A
	Catongo 72 hours non-inoculated (exclusive)
800	Cysteine synthase isoform 1 [Theobroma cacao]	gi|508719254	227	7	25	5.22	34424	-	-	E	N A P Ch C
803	Serine/threonine-protein phosphatase PP2A catalytic subunit	Tc00 g029800	100	17	53.2051	4.9777	35634	-	-	E	C
808	PfkB-like carbohydrate kinase family protein [Theobroma cacao]	gi|508712952	277	6	25	5.26	35376	-	-	E	P
813	Putative Aspartate aminotransferase	Tc00 g023900	96.21	18	50	6.1176	43667	-	-	E	C
814	Larreatricin hydroxylase isoform 1 [Theobroma cacao]	gi|508781072	match	match	match	6.23	67801	-	-	E	Ch
819	40s ribosomal protein SA [Theobroma cacao]	gi|508780104	117	4	15	5.04	34384	-	-	N S E	C Ch N P
820	Glutamine synthase clone R1, 1,ATGLN1,1 isoform 1 [Theobroma cacao]	gi|508711140	96	6	16	5.79	39613	-	-	E N	C
821	Putative uncharacterized protein	Tc08 g004600	96.64	1	5.8333	10.53	13808	-	-	U	U
827	Putative uncharacterized protein	Tc08 g004600	97.05	2	17.5	10.53	13808	-	-	U	U
832	S-adenosylmethionine synthetase 2 [Theobroma cacao]	gi|508714994	match	match	match	6.53	55069	-	-	E	C
835	Catalytic, putative	Tc00 g082820	91.8	4	12.6761	9.4834	40012	-	-	U	U
837	21 kDa seed protein [Theobroma cacao]	gi|508773991	match	match	match	5.71	24264	-	-	S E	A P
839	Regulatory particle triple-A ATPase 5A [Theobroma cacao]	gi|508719612	124	5	16	4.99	47743	-	-	P N T E	C N P
841	Aldolase-type TIM barrel family protein [Theobroma cacao]	gi|508782124	80	4	10	6.72	53106	-	-	N	C
845	Putativeuncharacterized protein	Tc08 g004600	99.42	2	10	10.53	13808	-	-	U	U
853	Target of Myb protein 1 isoform 1 [Theobroma cacao]	gi|508718191	match	match	match	4.84	44872	-	-	E	C P N
865	Putative retrotransposon protein identical	Tc02 g019600	83.83	1	3.0516	9.4922	49341	-	-	N	N
869	Dynamin-like protein isoform 1 [Theobroma cacao]	gi|508777790	100	2	4	6.89	65400	-	-	N E P	Ch V P C
873	Putative uncharacterized protein	Tc08 g004600	99.97	2	5.8333	10.53	13808	-	-	U	U
884	Putativeuncharacterized protein	Tc08 g004600	85.75	1	5.8333	10.53	13808	-	-	U	U
885	Malate dehydrogenase [Theobroma cacao]	gi|508774613	84	3	11	9.01	48446	-	-	E	Ch
892	Lipid binding protein putative	Tc04 g024040	90.84	1	3.7209	8.2154	21984	-	-	E	U
898	Putative uncharacterized protein	Tc08 g004600	97.29	1	5.8333	10.53	13808	-	-	U	U
916	Beta-glucosidase 44	Tc03 g004830	100	25	41.7154	9.5607	58555	-	-	E	U
922	Putative uncharacterized protein	Tc08 g004600	98.79	1	5.8333	10.53	13808	-	-	U	U
935	Ribosomal protein S27 [Theobroma cacao]	gi|508701388	82	5	26	9.05	9950	-	-	E N P	C
	Catongo 72 hours (common)
212	Pyrophosphate--fructose 6 phosphate 1 phosphotransferase subunit alpha	Tc08 g008280	100	26	40.8428	6.993	67397	UP	1.57005	E F N	U
224	Chloroplast heat shock protein 70 isoform 1 [Theobroma cacao]	gi|508712739	100	3	6	5.67	71583	DOWN	11.1097	P S N E	U
231	Malate dehydrogenase cytoplasmic	Tc04 g025530	99.97	3	8.9172	8.5834	33670	UP	3.35436	E S	A V Ch N P C
247	Hypothetical protein	Tc10 g002350	99.55	2	8.9286	5.716	36815	UP	2.05918	P	U
250	methionine synthase [Coffea arabica]	gi|6716760	89	3	13	5.69	24659	UP	1.5979	E S	A Ch C P
251	5-methyltetrahydropteroyltriglutamate--homocysteine methyltransferase	Tc05 g023750	100	18	29.1092	6.3697	87974	UP	2.00078	E S	A Ch C P
273	Sucrose synthase	Tc09 g006370	100	6	7.0352	5.9595	90561	UP	2.1462	E	U
289	Putativeuncharacterized protein	Tc08 g004600	93.52	1	5.8333	10.53	13808	-	1.38635	-	-
331	Glyceraldehyde-3-phosphate dehydrogenase C2 isoform 2 [Theobroma cacao]	gi|508710773	639	15	43	8.51	36856	-	1.40898	-	-
a. Accession number: Numbers preceded by “gi|” corresponds to identification performed at NCBInr databank; Numbers preceded by “Tc” corresponds to identification performed directly in Theobroma cacao databank via ProteinLynx. b. To identifications performed at Theobroma cacao databank the score value is given as probability percentage; To identifications performed at NCBInr, the score value is ba…
