# Supplementary material for: The pathogen Moniliophthora perniciosa promotes differential proteomic modulation of cacao genotypes with contrasting resistance to witches´ broom disease
Source: BMC Plant Biol. 2020 Jan 2;20:1. doi: 10.1186/s12870-019-2170-7 (PMC6941324; doi:10.1186/s12870-019-2170-7)
Supplement: Supplementary file 8 — Additional file 8. Complete list of orthologous proteins subjected to PPI analysis. [file 12870_2019_2170_MOESM8_ESM.xlsx]

## Sheet: Catongo 45 DAI DOWN
input rank	input term	mapped gene	annotation
1	ATCG00490.1	RBCL	ribulose-bisphosphate carboxylases.[Source:TAIR;Acc:ATCG00490]; RuBisCO catalyzes two reactions: the carboxylation of D- ribulose 1,5-bisphosphate, the primary event in carbon dioxide fixation, a [...]
2	AT4G24220.1	VEP1	VEIN PATTERNING 1; Involved in vascular strand development. Catalyzes the stereospecific conversion of progesterone to 5-beta-pregnane-3,20- dione. Can use progesterone, testosterone, 21-acetyl c [...]
3	AT1G17860.1	AT1G17860	kunitz type trypsin and protease inhibitor domain-containing protein
4	AT2G28000.1	CPN60A	chaperonin-60alpha; Binds RuBisCO small and large subunits and is implicated in the assembly of the enzyme oligomer. Involved in protein assisted folding. Required for proper chloroplast developm [...]
5	AT1G17860.1	AT1G17860	kunitz type trypsin and protease inhibitor domain-containing protein
6	AT5G39570.1	AT5G39570	uncharacterized protein
7	AT1G52570.1	PLDALPHA2	phospholipase D alpha 2; Hydrolyzes glycerol-phospholipids at the terminal phosphodiesteric bond. Plays an important role in various cellular processes, including phytohormone action and response [...]
8	AT1G17860.1	AT1G17860	kunitz type trypsin and protease inhibitor domain-containing protein
9	AT1G77120.1	ADH1	alcohol dehydrogenase 1
10	AT1G17860.1	AT1G17860	kunitz type trypsin and protease inhibitor domain-containing protein
11	AT1G77120.1	ADH1	alcohol dehydrogenase 1
12	AT1G77120.1	ADH1	alcohol dehydrogenase 1
13	AT1G70830.3	MLP28	MLP-like protein 28; Can bind steroids (in vitro), and may also bind other types of hydrophobic ligands
14	AT3G11940.1	RPS5A	ribosomal protein 5A
15	AT4G31300.1	PBA1	proteasome subunit beta type-6; The proteasome is a multicatalytic proteinase complex which is characterized by its ability to cleave peptides with Arg, Phe, Tyr, Leu, and Glu adjacent to the lea [...]
16	AT2G41530.1	SFGH	S-formylglutathione hydrolase; Serine hydrolase involved in the detoxification of formaldehyde
17	ATCG00830.1	RPL2.1	ribosomal protein L2
18	AT2G20530.2	PHB6	prohibitin 6; Prohibitin probably acts as a holdase/unfoldase for the stabilization of newly synthesized mitochondrial proteins (By similarity)
19	AT5G54190.1	PORA	protochlorophyllide reductase A; Phototransformation of protochlorophyllide (Pchlide) to chlorophyllide (Chlide). PORA may also function as a photoprotectant during the transitory stage from dark [...]
20	ATCG00120.1	ATPA	ATP synthase subunit alpha; Produces ATP from ADP in the presence of a proton gradient across the membrane. The alpha chain is a regulatory subunit (By similarity)
21	AT1G76100.1	PETE1	plastocyanin 1; Participates in electron transfer between P700 and the cytochrome b6-f complex in photosystem I. Seems to be a minor plastocyanin in Arabidopsis
22	AT3G50820.1	PSBO2	photosystem II subunit O-2; Stabilizes the manganese cluster which is the primary site of water splitting. Regulates dephosphorylation and turnover of the PSII reaction center D1 protein
23	AT5G55190.1	RAN3	RAN GTPase 3; GTP-binding protein involved in nucleocytoplasmic transport. Required for the import of protein into the nucleus and also for RNA export. Involved in chromatin condensation and cont [...]
24	AT2G27020.1	PAG1	20S proteasome alpha subunit G1; The proteasome is a multicatalytic proteinase complex which is characterized by its ability to cleave peptides with Arg, Phe, Tyr, Leu, and Glu adjacent to the le [...]
25	AT1G30630.1	AT1G30630	coatomer subunit epsilon-1; The coatomer is a cytosolic protein complex that binds to dilysine motifs and reversibly associates with Golgi non- clathrin-coated vesicles, which further mediate bio [...]
26	AT5G40770.1	PHB3	prohibitin 3; Prohibitin probably acts as a holdase/unfoldase for the stabilization of newly synthesized mitochondrial proteins (By similarity). Necessary for mitochondrial and cell metabolism an [...]
27	AT4G03140.1	AT4G03140	Rossmann-fold NAD(P)-binding domain-containing protein
28	AT3G50820.1	PSBO2	photosystem II subunit O-2; Stabilizes the manganese cluster which is the primary site of water splitting. Regulates dephosphorylation and turnover of the PSII reaction center D1 protein
29	AT4G39230.1	AT4G39230	NmrA-like negative transcriptional regulator family protein
30	AT2G38750.1	ANNAT4	annexin 4; May be involved in osmotic stress and abscisic acid signaling in a calcium-dependent manner
31	AT5G67400.1	RHS19	peroxidase 73; Removal of H(2)O(2), oxidation of toxic reductants, biosynthesis and degradation of lignin, suberization, auxin catabolism, response to environmental stresses such as wounding, pat [...]
32	AT3G59480.1	AT3G59480	fructokinase; May play an important role in maintaining the flux of carbon towards starch formation (By similarity)
33	AT5G23120.1	HCF136	HIGH CHLOROPHYLL FLUORESCENCE 136; Essential for photosystem II (PSII) biogenesis; required for assembly of an early intermediate in PSII assembly that includes D2 (psbD) and cytochrome b559. Has [...]
34	AT2G36460.1	FBA6	fructose-bisphosphate aldolase 6
35	AT5G09810.1	ACT7	actin 7; Actins are highly conserved proteins that are involved in various types of cell motility and are ubiquitously expressed in all eukaryotic cells. Essential component of cell cytoskeleton; [...]
36	AT1G02500.1	SAM1	S-adenosylmethionine synthetase 1; Catalyzes the formation of S-adenosylmethionine from methionine and ATP. The overall synthetic reaction is composed of two sequential steps, AdoMet formation an [...]
37	AT1G17860.1	AT1G17860	kunitz type trypsin and protease inhibitor domain-containing protein
38	AT5G35360.1	CAC2	biotin carboxylase; This protein is a component of the acetyl coenzyme A carboxylase complex; first, biotin carboxylase catalyzes the carboxylation of the carrier protein and then the transcarbox [...]
39	AT1G51980.1	AT1G51980	putative mitochondrial-processing peptidase subunit alpha-1; Cleaves presequences (transit peptides) from mitochondrial protein precursors (By similarity)
40	AT1G53240.1	mMDH1	malate dehydrogenase 1
41	AT3G48000.1	ALDH2B4	aldehyde dehydrogenase 2B4; Possesses activity on acetaldehyde and glycolaldehyde in vitro
42	AT1G17860.1	AT1G17860	kunitz type trypsin and protease inhibitor domain-containing protein
43	AT1G17860.1	AT1G17860	kunitz type trypsin and protease inhibitor domain-containing protein
44	AT3G03520.1	NPC3	non-specific phospholipase C3
45	AT1G76160.1	sks5	SKU5 similar 5
46	AT1G01900.1	SBTI1.1	subtilase-like protein
47	AT1G17860.1	AT1G17860	kunitz type trypsin and protease inhibitor domain-containing protein
48	AT1G01900.1	SBTI1.1	subtilase-like protein
49	AT1G77120.1	ADH1	alcohol dehydrogenase 1
50	AT1G17860.1	AT1G17860	kunitz type trypsin and protease inhibitor domain-containing protein
51	AT5G24090.1	CHIA	chitinase A
52	AT1G76160.1	sks5	SKU5 similar 5
53	AT5G08670.1	AT5G08670	F-type H+-transporting ATPase subunit beta; Produces ATP from ADP in the presence of a proton gradient across the membrane (By similarity)
54	AT1G17860.1	AT1G17860	kunitz type trypsin and protease inhibitor domain-containing protein
55	AT3G48000.1	ALDH2B4	aldehyde dehydrogenase 2B4; Possesses activity on acetaldehyde and glycolaldehyde in vitro
56	AT1G70730.3	PGM2	phosphoglucomutase; This enzyme participates in both the breakdown and synthesis of glucose (By similarity)
57	AT3G50820.1	PSBO2	photosystem II subunit O-2; Stabilizes the manganese cluster which is the primary site of water splitting. Regulates dephosphorylation and turnover of the PSII reaction center D1 protein
58	ATCG00490.1	RBCL	ribulose-bisphosphate carboxylases.[Source:TAIR;Acc:ATCG00490]; RuBisCO catalyzes two reactions: the carboxylation of D- ribulose 1,5-bisphosphate, the primary event in carbon dioxide fixation, a [...]
59	AT2G36460.1	FBA6	fructose-bisphosphate aldolase 6
60	AT1G77120.1	ADH1	alcohol dehydrogenase 1
61	AT5G02500.1	HSC70-1	heat shock 70kDa protein 1/8; Component of the Mediator complex, a coactivator involved in the regulated transcription of nearly all RNA polymerase II-dependent genes. Mediator functions as a bri [...]
62	AT1G01900.1	SBTI1.1	subtilase-like protein
63	AT3G05560.3	AT3G05560	60S ribosomal protein L22-2
64	AT5G10860.1	CBSX3	CBS domain-containing protein
65	AT4G31300.3	PBA1	proteasome subunit beta type-6; The proteasome is a multicatalytic proteinase complex which is characterized by its ability to cleave peptides with Arg, Phe, Tyr, Leu, and Glu adjacent to the lea [...]
66	AT5G05270.2	CHIL	chalcone isomerase like; Probably involved in anthocyanin biosynthesis
67	AT2G37660.1	AT2G37660	NAD(P)-binding Rossmann-fold-containing protein
68	AT4G35220.1	AT4G35220	Cyclase family protein
69	AT1G18080.1	ATARCA	guanine nucleotide-binding protein subunit beta-like protein; Major component of the RACK1 regulatory proteins that play a role in multiple signal transduction pathways. Involved in multiple horm [...]
70	AT1G04690.1	KAB1	potassium channel beta subunit 1; Probable accessory potassium channel protein which modulates the activity of the pore-forming alpha subunit
71	AT5G05340.1	PRX52	peroxidase 52; Removal of H(2)O(2), oxidation of toxic reductants, biosynthesis and degradation of lignin, suberization, auxin catabolism, response to environmental stresses such as wounding, pat [...]
72	AT2G37770.2	ChlAKR	Chloroplastic aldo-keto reductase; Oxidoreductase acting on a broad range of substrates: reduces ketosteroids, aromatic aldehydes, ketones, sugars and other aliphatic aldehydes, and oxidizes hydr [...]
73	AT3G18490.1	ASPG1	aspartyl protease family protein; Aspartic protease involved in drought avoidance through abscisic acid signaling
74	AT5G03300.1	ADK2	adenosine kinase 2; ATP dependent phosphorylation of adenosine and other related nucleoside analogs to monophosphate derivatives. Essential to sustain methyl recycling
75	AT1G70830.5	MLP28	MLP-like protein 28; Can bind steroids (in vitro), and may also bind other types of hydrophobic ligands
76	AT2G36530.1	LOS2	LOW EXPRESSION OF OSMOTICALLY RESPONSIVE GENES 2; Multifunctional enzyme that acts as an enolase involved in the metabolism and as a positive regulator of cold-responsive gene transcription. Bind [...]
77	AT5G05340.1	PRX52	peroxidase 52; Removal of H(2)O(2), oxidation of toxic reductants, biosynthesis and degradation of lignin, suberization, auxin catabolism, response to environmental stresses such as wounding, pat [...]
78	AT1G77120.1	ADH1	alcohol dehydrogenase 1
79	AT1G29450.1	AT1G29450	SAUR-like auxin-responsive protein
80	AT5G57655.2	AT5G57655	xylose isomerase
81	AT1G79550.2	PGK	phosphoglycerate kinase
82	AT2G36530.1	LOS2	LOW EXPRESSION OF OSMOTICALLY RESPONSIVE GENES 2; Multifunctional enzyme that acts as an enolase involved in the metabolism and as a positive regulator of cold-responsive gene transcription. Bind [...]
83	AT2G20260.1	PSAE-2	photosystem I subunit E-2; Stabilizes the interaction between PsaC and the PSI core, assists the docking of the ferredoxin to PSI and interacts with ferredoxin-NADP oxidoreductase (By similarity)
84	AT2G37330.1	ALS3	ALUMINUM SENSITIVE 3; Required for aluminum (Al) resistance/tolerance, probably by translocating Al from sensitive tissues such as growing roots to tissues less sensisitive to the toxic effects o [...]
85	AT2G32080.2	PURA1	purin-rich alpha 1; Transcription factor that specifically binds the purine- rich double-stranded telomeric repeated sequence 5'-AAACCCTAA-3' found in promoter telo boxes
86	AT3G23990.1	HSP60	chaperonin CPN60; Implicated in mitochondrial protein import and macromolecular assembly. May facilitate the correct folding of imported proteins. May also prevent misfolding and promote the refo [...]
87	AT1G76730.1	COG0212	Clusters of Orthologous group 212
88	AT3G59480.1	AT3G59480	fructokinase; May play an important role in maintaining the flux of carbon towards starch formation (By similarity)
89	AT2G27450.1	NLP1	nitrilase-like protein 1; Involved in polyamine biosynthesis
90	AT1G17890.3	AT1G17890.1	GDP-L-fucose synthase; Catalyzes the two-step NADP-dependent conversion of GDP- 4-dehydro-6-deoxy-D-mannose to GDP-fucose, involving an epimerase and a reductase reaction (By similarity)
91	AT4G09160.1	AT4G09160	patellin-5; Carrier protein that may be involved in membrane- trafficking events associated with cell plate formation during cytokinesis. Binds to some hydrophobic molecules such as phosphoinosit [...]
92	AT3G45140.1	LOX2	lipoxygenase 2; 13S-lipoxygenase that can use linolenic acid as substrates. Plant lipoxygenases may be involved in a number of diverse aspects of plant physiology including growth and development [...]
93	AT1G29450.1	AT1G29450	SAUR-like auxin-responsive protein
94	AT5G17920.2	ATMS1	methionine synthesis 1; Catalyzes the transfer of a methyl group from 5- methyltetrahydrofolate to homocysteine resulting in methionine formation
95	AT5G56000.1	Hsp81.4	HEAT SHOCK PROTEIN 81.4; Molecular chaperone. Due to its association with certain proteins such as hormone receptors and some classes of kinases, it is implicated in signal transduction and devel [...]
96	AT5G09590.1	MTHSC70-2	mitochondrial HSO70 2; In cooperation with other chaperones, Hsp70s stabilize preexistent proteins against aggregation and mediate the folding of newly translated polypeptides in the cytosol as w [...]
97	AT1G29450.1	AT1G29450	SAUR-like auxin-responsive protein
98	AT4G34200.1	EDA9	embryo sac development arrest 9
99	AT3G03960.1	AT3G03960	TCP-1/cpn60 chaperonin family protein
100	AT1G29450.1	AT1G29450	SAUR-like auxin-responsive protein
101	AT1G79750.1	NADP-ME4	NADP-malic enzyme 4; The chloroplastic ME isoform decarboxylates malate shuttled from neighboring mesophyll cells. The CO(2) released is then refixed by ribulose-bisphosphate carboxylase. This pa [...]
102	AT1G76730.1	COG0212	Clusters of Orthologous group 212
103	AT3G50820.1	PSBO2	photosystem II subunit O-2; Stabilizes the manganese cluster which is the primary site of water splitting. Regulates dephosphorylation and turnover of the PSII reaction center D1 protein
104	AT1G76160.1	sks5	SKU5 similar 5
105	AT5G55190.1	RAN3	RAN GTPase 3; GTP-binding protein involved in nucleocytoplasmic transport. Required for the import of protein into the nucleus and also for RNA export. Involved in chromatin condensation and cont [...]
106	AT1G29930.1	CAB1	chlorophyll A/B binding protein 1; The light-harvesting complex (LHC) functions as a light receptor, it captures and delivers excitation energy to photosystems with which it is closely associated
107	AT4G13360.1	AT4G13360	3-hydroxyisobutyryl-CoA hydrolase-like protein 3
108	AT1G18080.1	ATARCA	guanine nucleotide-binding protein subunit beta-like protein; Major component of the RACK1 regulatory proteins that play a role in multiple signal transduction pathways. Involved in multiple horm [...]
109	AT1G29450.1	AT1G29450	SAUR-like auxin-responsive protein
110	AT1G79750.1	NADP-ME4	NADP-malic enzyme 4; The chloroplastic ME isoform decarboxylates malate shuttled from neighboring mesophyll cells. The CO(2) released is then refixed by ribulose-bisphosphate carboxylase. This pa [...]
111	AT3G06240.1	AT3G06240	F-box/kelch-repeat protein
Biological Process (GO)					number of nodes:	74
pathway ID	pathway description	count in gene set	false discovery rate		number of edges:	160
GO:0010035	response to inorganic substance	20	2.42e-12		average node degree:	4.32
GO:0046686	response to cadmium ion	14	2e-11		avg. local clustering coefficient:	0.429
GO:0010038	response to metal ion	15	4.3e-11		expected number of edges:	60
GO:0050896	response to stimulus	38	2.73e-10		PPI enrichment p-value:	0
GO:0042221	response to chemical	27	4.62e-09
GO:0009651	response to salt stress	12	3.89e-07
GO:0006950	response to stress	25	8.21e-07
GO:0009628	response to abiotic stimulus	19	1.01e-06
GO:0008150	biological_process	52	9.56e-06
GO:0008152	metabolic process	45	1.71e-05
GO:0009987	cellular process	44	0.000284
GO:0044710	single-organism metabolic process	25	0.000284
GO:1901564	organonitrogen compound metabolic process	15	0.000297
GO:0071704	organic substance metabolic process	38	0.000467
GO:0009266	response to temperature stimulus	9	0.000586
GO:0044699	single-organism process	37	0.000586
GO:0044281	small molecule metabolic process	15	0.000613
GO:0055114	oxidation-reduction process	14	0.00101
Molecular Function (GO)
pathway ID	pathway description	count in gene set	false discovery rate
GO:0003674	molecular_function	50	1.93e-06
GO:0043167	ion binding	33	1.21e-05
GO:0005507	copper ion binding	7	0.000107
GO:0005488	binding	38	0.000224
GO:0003824	catalytic activity	34	0.000357
GO:0046872	metal ion binding	22	0.000357
GO:0016491	oxidoreductase activity	13	0.00158
GO:0005524	ATP binding	16	0.00186
GO:0032550	purine ribonucleoside binding	17	0.00186
GO:0032555	purine ribonucleotide binding	17	0.00186
GO:0035639	purine ribonucleoside triphosphate binding	17	0.00186
GO:0016616	oxidoreductase activity, acting on the CH-OH group of donors, NAD or NADP as acceptor	5	0.00272
GO:0097159	organic cyclic compound binding	27	0.0029
GO:1901363	heterocyclic compound binding	27	0.0029
GO:0000166	nucleotide binding	18	0.003
GO:0043168	anion binding	18	0.00336
GO:0004175	endopeptidase activity	5	0.0144
GO:0005198	structural molecule activity	6	0.036
GO:0046914	transition metal ion binding	10	0.0416
KEGG Pathways
pathway ID	pathway description	count in gene set	false discovery rate
1100	Metabolic pathways	28	7.47e-13
1120	Microbial metabolism in diverse environments	12	1.59e-08
1200	Carbon metabolism	8	7.91e-06
10	Glycolysis / Gluconeogenesis	5	0.000252
1110	Biosynthesis of secondary metabolites	12	0.000252
710	Carbon fixation in photosynthetic organisms	4	0.000457
195	Photosynthesis	4	0.000919
620	Pyruvate metabolism	4	0.000919
51	Fructose and mannose metabolism	3	0.00429
520	Amino sugar and nucleotide sugar metabolism	4	0.00436
1230	Biosynthesis of amino acids	5	0.00559
270	Cysteine and methionine metabolism	3	0.0223
565	Ether lipid metabolism	2	0.0223
640	Propanoate metabolism	2	0.0223
71	Fatty acid degradation	2	0.0451

## Sheet: Catongo 45 DAI UP
input rank	input term	mapped gene	annotation
1	AT2G44350.1	ATCS	citrate synthase 4
2	AT1G23740.1	AOR	alkenal/one oxidoreductase
3	AT1G07890.5	APX1	L-ascorbate peroxidase; Plays a key role in hydrogen peroxide removal. Constitutes a central component of the reactive oxygen gene network
4	AT5G13420.1	TRA2	transaldolase
5	AT5G37600.1	GLN1-1	glutamine synthase clone R1; High-affinity glutamine synthetase. May contribute to the homeostatic control of glutamine synthesis in roots
6	AT3G12500.1	HCHIB	chitinase; Defense against chitin containing fungal pathogens. Seems particularly implicated in resistance to jasmonate-inducing pathogens such as A.brassicicola. In vitro antifungal activity aga [...]
7	AT4G14880.3	OASA1	cysteine synthase
8	AT4G11650.1	OSM34	osmotin 34
9	AT5G60670.1	AT5G60670	60S ribosomal protein L12-3; Binds directly to 26S ribosomal RNA (By similarity)
10	AT4G27270.1	AT4G27270	Quinone reductase family protein
11	AT1G71695.1	AT1G71695	peroxidase 12; Removal of H(2)O(2), oxidation of toxic reductants, biosynthesis and degradation of lignin, suberization, auxin catabolism, response to environmental stresses such as wounding, pat [...]
12	AT1G12310.1	AT1G12310	putative calcium-binding protein CML13; Potential calcium sensor (By similarity)
13	AT2G21660.1	GRP7	GLYCINE-RICH RNA-BINDING PROTEIN 7; Plays a role in RNA transcription or processing during stress. Binds RNAs and DNAs sequence with a preference to single- stranded nucleic acids. Displays stron [...]
14	AT2G47710.1	AT2G47710	adenine nucleotide alpha hydrolases-like protein
15	AT4G35090.1	AT4G35090	catalase 2; Occurs in almost all aerobically respiring organisms and serves to protect cells from the toxic effects of hydrogen peroxide (By similarity)
16	AT4G11650.1	OSM34	osmotin 34
17	AT3G03980.1	AT3G03980	3-oxoacyl-[acyl-carrier protein] reductase
18	AT5G14740.1	CA2	carbonic anhydrase 2; Reversible hydration of carbon dioxide. This isoform ensures the supply of bicarbonate for pep carboxylase
19	AT3G50820.1	PSBO2	photosystem II subunit O-2; Stabilizes the manganese cluster which is the primary site of water splitting. Regulates dephosphorylation and turnover of the PSII reaction center D1 protein
20	AT3G12500.1	HCHIB	chitinase; Defense against chitin containing fungal pathogens. Seems particularly implicated in resistance to jasmonate-inducing pathogens such as A.brassicicola. In vitro antifungal activity aga [...]
21	ATCG00120.1	ATPA	ATP synthase subunit alpha; Produces ATP from ADP in the presence of a proton gradient across the membrane. The alpha chain is a regulatory subunit (By similarity)
22	ATCG00490.1	RBCL	ribulose-bisphosphate carboxylases.[Source:TAIR;Acc:ATCG00490]; RuBisCO catalyzes two reactions: the carboxylation of D- ribulose 1,5-bisphosphate, the primary event in carbon dioxide fixation, a [...]
23	AT2G20530.2	PHB6	prohibitin 6; Prohibitin probably acts as a holdase/unfoldase for the stabilization of newly synthesized mitochondrial proteins (By similarity)
24	AT1G77120.1	ADH1	alcohol dehydrogenase 1
25	AT1G16030.1	Hsp70b	heat shock protein 70B; In cooperation with other chaperones, Hsp70s stabilize preexistent proteins against aggregation and mediate the folding of newly translated polypeptides in the cytosol as [...]
26	AT2G37770.2	ChlAKR	Chloroplastic aldo-keto reductase; Oxidoreductase acting on a broad range of substrates: reduces ketosteroids, aromatic aldehydes, ketones, sugars and other aliphatic aldehydes, and oxidizes hydr [...]
27	AT2G37770.2	ChlAKR	Chloroplastic aldo-keto reductase; Oxidoreductase acting on a broad range of substrates: reduces ketosteroids, aromatic aldehydes, ketones, sugars and other aliphatic aldehydes, and oxidizes hydr [...]
28	AT2G37770.2	ChlAKR	Chloroplastic aldo-keto reductase; Oxidoreductase acting on a broad range of substrates: reduces ketosteroids, aromatic aldehydes, ketones, sugars and other aliphatic aldehydes, and oxidizes hydr [...]
29	AT2G37770.2	ChlAKR	Chloroplastic aldo-keto reductase; Oxidoreductase acting on a broad range of substrates: reduces ketosteroids, aromatic aldehydes, ketones, sugars and other aliphatic aldehydes, and oxidizes hydr [...]
30	AT1G48630.1	RACK1B_AT	receptor for activated C kinase 1B; Minor component of the RACK1 regulatory proteins that play a role in multiple signal transduction pathways. Involved in multiple hormone responses and developm [...]
31	AT4G38690.1	AT4G38690	1-phosphatidylinositol phosphodiesterase-related protein
32	AT1G05010.1	EFE	ethylene-forming enzyme; Enzyme involved in the ethylene biosynthesis. May promote stem elongation by maximizing the extensibility cells, possibly by activating ethylene biosynthesis, in response [...]
33	AT2G14260.1	PIP	proline iminopeptidase; Specifically catalyzes the removal of N-terminal proline residues from peptides (By similarity)
34	AT5G58400.1	AT5G58400	peroxidase 68; Removal of H(2)O(2), oxidation of toxic reductants, biosynthesis and degradation of lignin, suberization, auxin catabolism, response to environmental stresses such as wounding, pat [...]
35	AT5G58400.1	AT5G58400	peroxidase 68; Removal of H(2)O(2), oxidation of toxic reductants, biosynthesis and degradation of lignin, suberization, auxin catabolism, response to environmental stresses such as wounding, pat [...]
36	AT1G13440.1	GAPC2	glyceraldehyde 3-phosphate dehydrogenase; Key enzyme in glycolysis that catalyzes the first step of the pathway by converting D-glyceraldehyde 3-phosphate (G3P) into 3-phospho-D-glyceroyl phospha [...]
37	AT5G06570.1	AT5G06570	alpha/beta hydrolase fold-containing protein; Carboxylesterase acting on esters with varying acyl chain length (By similarity)
38	AT1G23740.1	AOR	alkenal/one oxidoreductase
39	ATCG00120.1	ATPA	ATP synthase subunit alpha; Produces ATP from ADP in the presence of a proton gradient across the membrane. The alpha chain is a regulatory subunit (By similarity)
40	AT4G35450.2	AKR2	ankyrin repeat-containing protein 2; Seems to be involved in the regulation of hydrogen peroxide levels during biotic and abiotic stresses by optimizing the ascorbate peroxidase 3 (APX3) hydrogen [...]
41	AT2G39730.1	RCA	rubisco activase; Activation of RuBisCO (ribulose-1,5-bisphosphate carboxylase/oxygenase; EC 4.1.1.39) involves the ATP-dependent carboxylation of the epsilon-amino group of lysine leading to a c [...]
42	AT2G33150.1	PKT3	3-ketoacyl-CoA thiolase 2; Involved in long chain fatty-acid beta-oxidation prior to gluconeogenesis during germination and subsequent seedling growth. Confers sensitivity to 2,4-dichlorophenoxyb [...]
43	AT5G08670.1	AT5G08670	F-type H+-transporting ATPase subunit beta; Produces ATP from ADP in the presence of a proton gradient across the membrane (By similarity)
44	AT1G71695.1	AT1G71695	peroxidase 12; Removal of H(2)O(2), oxidation of toxic reductants, biosynthesis and degradation of lignin, suberization, auxin catabolism, response to environmental stresses such as wounding, pat [...]
45	AT5G19770.1	TUA3	tubulin alpha-3; Tubulin is the major constituent of microtubules. It binds two moles of GTP, one at an exchangeable site on the beta chain and one at a non-exchangeable site on the alpha chain
46	AT3G55260.1	HEXO1	beta-hexosaminidase 1; Has a broad substrate specificity. Can use synthetic substrates such as pyridylaminated chitotriose, pyridylaminated chitobiose, p-nitrophenyl-beta-N-acetylglucosaminide, p [...]
47	AT5G35360.1	CAC2	biotin carboxylase; This protein is a component of the acetyl coenzyme A carboxylase complex; first, biotin carboxylase catalyzes the carboxylation of the carrier protein and then the transcarbox [...]
48	AT5G19770.1	TUA3	tubulin alpha-3; Tubulin is the major constituent of microtubules. It binds two moles of GTP, one at an exchangeable site on the beta chain and one at a non-exchangeable site on the alpha chain
49	AT5G65760.1	AT5G65760	Serine carboxypeptidase S28 family protein
50	AT3G12580.1	HSP70	heat shock protein 70; Component of the Mediator complex, a coactivator involved in the regulated transcription of nearly all RNA polymerase II-dependent genes. Mediator functions as a bridge to [...]
51	AT3G51420.1	SSL4	strictosidine synthase-like 4
52	AT5G16880.1	AT5G16880	Target of Myb protein 1
53	AT5G60390.1	A1	Elongation factor 1-alpha; This protein promotes the GTP-dependent binding of aminoacyl-tRNA to the A-site of ribosomes during protein biosynthesis (By similarity)
54	AT5G60390.1	A1	Elongation factor 1-alpha; This protein promotes the GTP-dependent binding of aminoacyl-tRNA to the A-site of ribosomes during protein biosynthesis (By similarity)
55	AT4G38630.1	RPN10	regulatory particle non-ATPase 10; Binds and presumably selects ubiquitin-conjugates for destruction. Prefers multiubiquitin chains rather than single ubiquitins. Plays a role in the growth and d [...]
56	AT3G52990.1	AT3G52990	pyruvate kinase
57	AT4G34200.1	EDA9	embryo sac development arrest 9
58	AT1G32060.1	PRK	phosphoribulokinase
59	AT1G65930.1	cICDH	isocitrate dehydrogenase; May supply 2-oxoglutarate for amino acid biosynthesis and ammonia assimilation via the glutamine synthetase/glutamate synthase (GS/GOGAT) pathway. May be involved in the [...]
60	AT5G65620.1	AT5G65620	Zincin-like metalloproteases family protein
61	AT3G14420.1	GOX1	glycolate oxidase 1
62	AT1G72160.1	AT1G72160	patellin-3; Carrier protein that may be involved in membrane- trafficking events associated with cell plate formation during cytokinesis. Binds to some hydrophobic molecules such as phosphoinosit [...]
63	AT5G49910.1	cpHsc70-2	heat shock protein 70-2; Acts redundantly with HSP70-6 in the thermotolerance of germinating seeds. Plays an important role in the protein precursor import into chloroplasts
64	AT5G23120.1	HCF136	HIGH CHLOROPHYLL FLUORESCENCE 136; Essential for photosystem II (PSII) biogenesis; required for assembly of an early intermediate in PSII assembly that includes D2 (psbD) and cytochrome b559. Has [...]
65	AT5G67500.1	VDAC2	voltage dependent anion channel 2; Forms a channel through the mitochondrial outer membrane that allows diffusion of small hydrophilic molecules. The channel adopts an open conformation at low or [...]
66	AT1G77120.1	ADH1	alcohol dehydrogenase 1
67	AT1G77120.1	ADH1	alcohol dehydrogenase 1
68	AT4G35090.1	AT4G35090	catalase 2; Occurs in almost all aerobically respiring organisms and serves to protect cells from the toxic effects of hydrogen peroxide (By similarity)
69	AT5G08670.1	AT5G08670	F-type H+-transporting ATPase subunit beta; Produces ATP from ADP in the presence of a proton gradient across the membrane (By similarity)
70	AT5G04590.1	SIR	sulfite reductase; Essential protein with sulfite reductase activity required in assimilatory sulfate reduction pathway during both primary and secondary metabolism and thus involved in developme [...]
71	AT4G29010.1	AIM1	ABNORMAL INFLORESCENCE MERISTEM; Involved in peroxisomal fatty acid beta-oxidation. Required for wound-induced jasmonate biosynthesis. Possesses enoyl-CoA hydratase activity against short chain s [...]
72	AT1G78850.1	AT1G78850	D-mannose binding lectin protein with Apple-like carbohydrate-binding domain
73	AT5G12110.1	AT5G12110	Elongation factor 1-beta 1; EF-1-beta and EF-1-delta stimulate the exchange of GDP bound to EF-1-alpha to GTP
74	AT4G16260.1	AT4G16260	catalytic/ cation binding / hydrolase
75	AT5G40760.1	G6PD6	glucose-6-phosphate dehydrogenase 6; Catalyzes the rate-limiting step of the oxidative pentose-phosphate pathway, which represents a route for the dissimilation of carbohydrates besides glycolysi [...]
76	AT1G79750.1	NADP-ME4	NADP-malic enzyme 4; The chloroplastic ME isoform decarboxylates malate shuttled from neighboring mesophyll cells. The CO(2) released is then refixed by ribulose-bisphosphate carboxylase. This pa [...]
77	AT1G29450.1	AT1G29450	SAUR-like auxin-responsive protein
78	AT1G29450.1	AT1G29450	SAUR-like auxin-responsive protein
79	AT3G04400.1	emb2171	embryo defective 2171
80	AT1G29450.1	AT1G29450	SAUR-like auxin-responsive protein
81	AT1G29450.1	AT1G29450	SAUR-like auxin-responsive protein
82	AT1G29450.1	AT1G29450	SAUR-like auxin-responsive protein
83	AT1G29450.1	AT1G29450	SAUR-like auxin-responsive protein
84	AT1G29450.1	AT1G29450	SAUR-like auxin-responsive protein
85	AT1G29450.1	AT1G29450	SAUR-like auxin-responsive protein
86	AT1G29450.1	AT1G29450	SAUR-like auxin-responsive protein
Biological Process (GO)					number of nodes:	63
pathway ID	pathway description	count in gene set	false discovery rate		number of edges:	119
GO:0046686	response to cadmium ion	11	8.01e-08		average node degree:	3.78
GO:0009266	response to temperature stimulus	12	2.41e-07		avg. local clustering coefficient:	0.317
GO:0050896	response to stimulus	31	2.41e-07		expected number of edges:	48
GO:0055114	oxidation-reduction process	18	2.41e-07		PPI enrichment p-value:	0
GO:0006950	response to stress	23	7.65e-07
GO:0042221	response to chemical	21	5.07e-06
GO:0010035	response to inorganic substance	12	1.69e-05
GO:0009628	response to abiotic stimulus	16	2.26e-05
GO:0008152	metabolic process	38	0.000285
GO:0007568	aging	5	0.000474
GO:0042743	hydrogen peroxide metabolic process	5	0.000725
GO:0044710	single-organism metabolic process	22	0.000725
GO:0009651	response to salt stress	8	0.000941
GO:0009409	response to cold	7	0.00116
GO:1901564	organonitrogen compound metabolic process	13	0.00116
GO:0009735	response to cytokinin	6	0.00122
GO:0009617	response to bacterium	7	0.00132
GO:0044699	single-organism process	32	0.00157
GO:0042742	defense response to bacterium	6	0.00436
GO:0009987	cellular process	36	0.00536
Molecular Function (GO)
pathway ID	pathway description	count in gene set	false discovery rate
GO:0016491	oxidoreductase activity	16	4.08e-06
GO:0043167	ion binding	30	8.55e-06
GO:0016614	oxidoreductase activity, acting on CH-OH group of donors	7	2.99e-05
GO:0036094	small molecule binding	20	9.93e-05
GO:0050662	coenzyme binding	8	9.93e-05
GO:0048037	cofactor binding	9	0.000133
GO:0000166	nucleotide binding	19	0.000138
GO:0003824	catalytic activity	31	0.000138
GO:0016616	oxidoreductase activity, acting on the CH-OH group of donors, NAD or NADP as acceptor	6	0.000138
GO:0097159	organic cyclic compound binding	26	0.000572
GO:1901363	heterocyclic compound binding	26	0.000572
GO:0005488	binding	32	0.000771
GO:0051287	NAD binding	4	0.00229
GO:0046872	metal ion binding	18	0.00256
GO:0097367	carbohydrate derivative binding	15	0.00475
GO:0043168	anion binding	16	0.00743
GO:0032553	ribonucleotide binding	14	0.0155
GO:0046914	transition metal ion binding	10	0.0168
GO:0004601	peroxidase activity	4	0.0246
GO:0020037	heme binding	5	0.0302
KEGG Pathways
pathway ID	pathway description	count in gene set	false discovery rate
1120	Microbial metabolism in diverse environments	15	4.3e-13
1100	Metabolic pathways	24	2.71e-11
1200	Carbon metabolism	10	4.65e-09
1110	Biosynthesis of secondary metabolites	14	9.49e-07
630	Glyoxylate and dicarboxylate metabolism	5	4.91e-06
1230	Biosynthesis of amino acids	6	0.000398
1212	Fatty acid metabolism	4	0.000451
4146	Peroxisome	4	0.000539
71	Fatty acid degradation	3	0.00154
710	Carbon fixation in photosynthetic organisms	3	0.00465
480	Glutathione metabolism	3	0.0152
4144	Endocytosis	3	0.0182
61	Fatty acid biosynthesis	2	0.0201
592	alpha-Linolenic acid metabolism	2	0.0213
1040	Biosynthesis of unsaturated fatty acids	2	0.0268
920	Sulfur metabolism	2	0.0279
910	Nitrogen metabolism	2	0.0291
30	Pentose phosphate pathway	2	0.0459

## Sheet: TSH 45 DAI DOWN
input rank	input term	mapped gene	annotation	Your Input:
1	AT1G76100.1	PETE1	plastocyanin 1; Participates in electron transfer between P700 and the cytochrome b6-f complex in photosystem I. Seems to be a minor plastocyanin in Arabidopsis		AT1G01800	Rossmann-fold NAD(P)-binding domain-containing protein (295 aa)
2	AT1G70830.3	MLP28	MLP-like protein 28; Can bind steroids (in vitro), and may also bind other types of hydrophobic ligands		PSAD-2	photosystem I subunit D-2; PsaD can form complexes with ferredoxin and ferredoxin- oxidoreductase in photosystem I (PS I) reaction center. PSAD may encode the ferredoxin-docking protein (By similarity) (204 aa)
3	AT1G17860.1	AT1G17860	kunitz type trypsin and protease inhibitor domain-containing protein		PSBP-1	photosystem II subunit P-1; May be involved in the regulation of photosystem II (263 aa)
4	AT1G17860.1	AT1G17860	kunitz type trypsin and protease inhibitor domain-containing protein		AT1G07440	tropinone reductase-like protein (266 aa)
5	AT1G17860.1	AT1G17860	kunitz type trypsin and protease inhibitor domain-containing protein		iPGAM1	2,3-biphosphoglycerate-independent phosphoglycerate mutase 1; Catalyzes the interconversion of 2-phosphoglycerate and 3-phosphoglycerate (By similarity) (557 aa)
6	AT5G54270.1	LHCB3	light-harvesting chlorophyll B-binding protein 3		AT1G17860	kunitz type trypsin and protease inhibitor domain-containing protein (196 aa)
7	AT1G61520.1	LHCA3	photosystem I light harvesting complex gene 3		CAB1	chlorophyll A/B binding protein 1; The light-harvesting complex (LHC) functions as a light receptor, it captures and delivers excitation energy to photosystems with which it is closely associated (267 aa)
8	AT1G29930.1	CAB1	chlorophyll A/B binding protein 1; The light-harvesting complex (LHC) functions as a light receptor, it captures and delivers excitation energy to photosystems with which it is closely associated		RPT1A	regulatory particle triple-A 1A; The 26S protease is involved in the ATP-dependent degradation of ubiquitinated proteins. The regulatory (or ATPase) complex confers ATP dependency and substrate specificity to the 26S complex (426 aa)
9	AT5G60390.1	A1	Elongation factor 1-alpha; This protein promotes the GTP-dependent binding of aminoacyl-tRNA to the A-site of ribosomes during protein biosynthesis (By similarity)		LHCA3	photosystem I light harvesting complex gene 3 (273 aa)
10	AT3G61220.1	SDR1	(+)-neomenthol dehydrogenase; Involved in basal resistance against pathogens		AT1G67750	putative pectate lyase 5 (408 aa)
11	AT5G54190.1	PORA	protochlorophyllide reductase A; Phototransformation of protochlorophyllide (Pchlide) to chlorophyllide (Chlide). PORA may also function as a photoprotectant during the transitory stage from dark [...]		MLP28	MLP-like protein 28; Can bind steroids (in vitro), and may also bind other types of hydrophobic ligands (335 aa)
12	AT1G67750.1	AT1G67750	putative pectate lyase 5		PETE1	plastocyanin 1; Participates in electron transfer between P700 and the cytochrome b6-f complex in photosystem I. Seems to be a minor plastocyanin in Arabidopsis (171 aa)
13	AT5G16990.1	AT5G16990	2-alkenal reductase; Catalyzes the reduction of the 7-8 double bond of phenylpropanal substrates, such as p-coumaryl aldehyde and coniferyl aldehyde (in vitro). Has activity towards toxic substra [...]		ADH1	alcohol dehydrogenase 1 (379 aa)
14	AT5G16990.1	AT5G16990	2-alkenal reductase; Catalyzes the reduction of the 7-8 double bond of phenylpropanal substrates, such as p-coumaryl aldehyde and coniferyl aldehyde (in vitro). Has activity towards toxic substra [...]		NADP-ME4	NADP-malic enzyme 4; The chloroplastic ME isoform decarboxylates malate shuttled from neighboring mesophyll cells. The CO(2) released is then refixed by ribulose-bisphosphate carboxylase. This pathway eliminates the photorespiratory loss of CO(2) that occurs in most plants (By similarity) (646 aa)
15	AT4G35450.2	AKR2	ankyrin repeat-containing protein 2; Seems to be involved in the regulation of hydrogen peroxide levels during biotic and abiotic stresses by optimizing the ascorbate peroxidase 3 (APX3) hydrogen [...]		CR88	Chaperone protein htpG family protein (780 aa)
16	AT5G09810.1	ACT7	actin 7; Actins are highly conserved proteins that are involved in various types of cell motility and are ubiquitously expressed in all eukaryotic cells. Essential component of cell cytoskeleton; [...]		LHCB2.1	photosystem II light harvesting complex gene 2.1 (265 aa)
17	AT5G28840.1	GME	GDP-mannose 3,5-epimerase; Catalyzes a reversible epimerization of GDP-D-mannose that precedes the committed step in the biosynthesis of vitamin C (L-ascorbate), resulting in the hydrolysis of th [...]		FBA6	fructose-bisphosphate aldolase 6 (358 aa)
18	AT1G77120.1	ADH1	alcohol dehydrogenase 1		MAT3	S-adenosylmethionine synthase 3; Catalyzes the formation of S-adenosylmethionine from methionine and ATP. The overall synthetic reaction is composed of two sequential steps, AdoMet formation and the subsequent tripolyphosphate hydrolysis which occurs prior to release of AdoMet from the enzyme (By similarity). Involved in the biosynthesis of lignin (390 aa)
19	AT2G36880.1	MAT3	S-adenosylmethionine synthase 3; Catalyzes the formation of S-adenosylmethionine from methionine and ATP. The overall synthetic reaction is composed of two sequential steps, AdoMet formation and [...]		RCA	rubisco activase; Activation of RuBisCO (ribulose-1,5-bisphosphate carboxylase/oxygenase; EC 4.1.1.39) involves the ATP-dependent carboxylation of the epsilon-amino group of lysine leading to a carbamate structure (474 aa)
20	AT1G53750.1	RPT1A	regulatory particle triple-A 1A; The 26S protease is involved in the ATP-dependent degradation of ubiquitinated proteins. The regulatory (or ATPase) complex confers ATP dependency and substrate s [...]		PMM	phosphomannomutase; Involved in ascorbic acid biosynthesis and in the synthesis of the GDP-mannose and dolichol-phosphate-mannose required for a number of critical mannosyl transfer reactions (246 aa)
21	AT4G34880.1	AT4G34880	Amidase family protein		FLK	flowering locus KH domain (577 aa)
22	ATCG00490.1	RBCL	ribulose-bisphosphate carboxylases.[Source:TAIR;Acc:ATCG00490]; RuBisCO catalyzes two reactions: the carboxylation of D- ribulose 1,5-bisphosphate, the primary event in carbon dioxide fixation, a [...]		PR4	hevein-like protein; Fungal growth inhibitors. Neither CB-HEL nor CD-HEL have chitinase activity, but both have antimicrobial activities. CD-HEL has RNase, but no DNase activity (212 aa)
23	AT3G13470.1	Cpn60beta2	chaperonin-60beta2; Involved in protein assisted folding		Cpn60beta2	chaperonin-60beta2; Involved in protein assisted folding (596 aa)
24	AT1G09780.1	iPGAM1	2,3-biphosphoglycerate-independent phosphoglycerate mutase 1; Catalyzes the interconversion of 2-phosphoglycerate and 3-phosphoglycerate (By similarity)		AT3G17770	Dihydroxyacetone kinase (595 aa)
25	AT5G37510.1	EMB1467	embryo defective 1467; Core subunit of the mitochondrial membrane respiratory chain NADH dehydrogenase (Complex I) that is believed to belong to the minimal assembly required for catalysis. Compl [...]		PSBO2	photosystem II subunit O-2; Stabilizes the manganese cluster which is the primary site of water splitting. Regulates dephosphorylation and turnover of the PSII reaction center D1 protein (331 aa)
26	AT2G04030.1	CR88	Chaperone protein htpG family protein		AT3G58610	ketol-acid reductoisomerase (591 aa)
27	AT4G14880.3	OASA1	cysteine synthase		SDR1	(+)-neomenthol dehydrogenase; Involved in basal resistance against pathogens (303 aa)
28	AT1G03130.1	PSAD-2	photosystem I subunit D-2; PsaD can form complexes with ferredoxin and ferredoxin- oxidoreductase in photosystem I (PS I) reaction center. PSAD may encode the ferredoxin-docking protein (By simil [...]		AT4G04790	pentatricopeptide repeat-containing protein (821 aa)
29	AT1G17860.1	AT1G17860	kunitz type trypsin and protease inhibitor domain-containing protein		OASA1	cysteine synthase (322 aa)
30	AT4G31300.1	PBA1	proteasome subunit beta type-6; The proteasome is a multicatalytic proteinase complex which is characterized by its ability to cleave peptides with Arg, Phe, Tyr, Leu, and Glu adjacent to the lea [...]		PBA1	proteasome subunit beta type-6; The proteasome is a multicatalytic proteinase complex which is characterized by its ability to cleave peptides with Arg, Phe, Tyr, Leu, and Glu adjacent to the leaving group at neutral or slightly basic pH. The proteasome has an ATP-dependent proteolytic activity (By similarity) (234 aa)
31	AT2G05100.1	LHCB2.1	photosystem II light harvesting complex gene 2.1		AT4G34880	Amidase family protein (466 aa)
32	AT1G01800.1	AT1G01800	Rossmann-fold NAD(P)-binding domain-containing protein		AKR2	ankyrin repeat-containing protein 2; Seems to be involved in the regulation of hydrogen peroxide levels during biotic and abiotic stresses by optimizing the ascorbate peroxidase 3 (APX3) hydrogen peroxide-degrading activity. This regulation might be monitored by GRF6 (350 aa)
33	AT2G45790.1	PMM	phosphomannomutase; Involved in ascorbic acid biosynthesis and in the synthesis of the GDP-mannose and dolichol-phosphate-mannose required for a number of critical mannosyl transfer reactions		PRX52	peroxidase 52; Removal of H(2)O(2), oxidation of toxic reductants, biosynthesis and degradation of lignin, suberization, auxin catabolism, response to environmental stresses such as wounding, pathogen attack and oxidative stress. These functions might be dependent on each isozyme/isoform in each plant tissue (324 aa)
34	AT5G05340.1	PRX52	peroxidase 52; Removal of H(2)O(2), oxidation of toxic reductants, biosynthesis and degradation of lignin, suberization, auxin catabolism, response to environmental stresses such as wounding, pat [...]		AT5G05400	LRR and NB-ARC domain-containing disease resistance protein; Potential disease resistance protein (By similarity) (874 aa)
35	AT3G04720.1	PR4	hevein-like protein; Fungal growth inhibitors. Neither CB-HEL nor CD-HEL have chitinase activity, but both have antimicrobial activities. CD-HEL has RNase, but no DNase activity		ACT7	actin 7; Actins are highly conserved proteins that are involved in various types of cell motility and are ubiquitously expressed in all eukaryotic cells. Essential component of cell cytoskeleton; plays an important role in cytoplasmic streaming, cell shape determination, cell division, organelle movement and extension growth. This is considered as one of the vegetative actins which is involved in…
36	AT3G04720.1	PR4	hevein-like protein; Fungal growth inhibitors. Neither CB-HEL nor CD-HEL have chitinase activity, but both have antimicrobial activities. CD-HEL has RNase, but no DNase activity		TUB6	beta-6 tubulin; Tubulin is the major constituent of microtubules. It binds two moles of GTP, one at an exchangeable site on the beta chain and one at a non-exchangeable site on the alpha chain (By similarity) (449 aa)
37	AT5G05340.1	PRX52	peroxidase 52; Removal of H(2)O(2), oxidation of toxic reductants, biosynthesis and degradation of lignin, suberization, auxin catabolism, response to environmental stresses such as wounding, pat [...]		AT5G16990	2-alkenal reductase; Catalyzes the reduction of the 7-8 double bond of phenylpropanal substrates, such as p-coumaryl aldehyde and coniferyl aldehyde (in vitro). Has activity towards toxic substrates, such as 4-hydroxy-(2E)-nonenal (in vitro) (By similarity). May play a distinct role in plant antioxidant defense and is possibly involved in NAD(P)/NAD(P)h homeostasis (343 aa)
38	AT2G39730.2	RCA	rubisco activase; Activation of RuBisCO (ribulose-1,5-bisphosphate carboxylase/oxygenase; EC 4.1.1.39) involves the ATP-dependent carboxylation of the epsilon-amino group of lysine leading to a c [...]		GME	GDP-mannose 3,5-epimerase; Catalyzes a reversible epimerization of GDP-D-mannose that precedes the committed step in the biosynthesis of vitamin C (L-ascorbate), resulting in the hydrolysis of the highly energetic glycosyl-pyrophosphoryl linkage. Able to catalyze 2 distinct epimerization reactions and can release both GDP-L-galactose and GDP-L-gulose from GDP-mannose (377 aa)
39	AT1G77120.1	ADH1	alcohol dehydrogenase 1		EMB1467	embryo defective 1467; Core subunit of the mitochondrial membrane respiratory chain NADH dehydrogenase (Complex I) that is believed to belong to the minimal assembly required for catalysis. Complex I functions in the transfer of electrons from NADH to the respiratory chain. The immediate electron acceptor for the enzyme is believed to be ubiquinone (By similarity). This is the largest subunit of …
40	AT5G12250.1	TUB6	beta-6 tubulin; Tubulin is the major constituent of microtubules. It binds two moles of GTP, one at an exchangeable site on the beta chain and one at a non-exchangeable site on the alpha chain (B [...]		ACLB-2	ATP citrate lyase subunit B 2; ATP citrate-lyase is the primary enzyme responsible for the synthesis of cytosolic acetyl-CoA, used for the elongation of fatty acids and biosynthesis of isoprenoids, flavonoids and malonated derivatives. May supply substrate to the cytosolic acetyl-CoA carboxylase, which generates the malonyl-CoA used for the synthesis of a multitude of compounds, including very lo…
41	AT3G13470.1	Cpn60beta2	chaperonin-60beta2; Involved in protein assisted folding		PORA	protochlorophyllide reductase A; Phototransformation of protochlorophyllide (Pchlide) to chlorophyllide (Chlide). PORA may also function as a photoprotectant during the transitory stage from dark to light (405 aa)
42	AT3G17770.1	AT3G17770	Dihydroxyacetone kinase		LHCB3	light-harvesting chlorophyll B-binding protein 3 (265 aa)
43	AT3G04610.1	FLK	flowering locus KH domain		A1	Elongation factor 1-alpha; This protein promotes the GTP-dependent binding of aminoacyl-tRNA to the A-site of ribosomes during protein biosynthesis (By similarity) (449 aa)
44	AT5G49460.1	ACLB-2	ATP citrate lyase subunit B 2; ATP citrate-lyase is the primary enzyme responsible for the synthesis of cytosolic acetyl-CoA, used for the elongation of fatty acids and biosynthesis of isoprenoid [...]		PB	ATP synthase subunit beta; Produces ATP from ADP in the presence of a proton gradient across the membrane. The catalytic sites are hosted primarily by the beta subunits (By similarity) (498 aa)
45	ATCG00480.1	PB	ATP synthase subunit beta; Produces ATP from ADP in the presence of a proton gradient across the membrane. The catalytic sites are hosted primarily by the beta subunits (By similarity)		RBCL	ribulose-bisphosphate carboxylases.[Source-TAIR;Acc-ATCG00490]; RuBisCO catalyzes two reactions- the carboxylation of D- ribulose 1,5-bisphosphate, the primary event in carbon dioxide fixation, as well as the oxidative fragmentation of the pentose substrate in the photorespiration process. Both reactions occur simultaneously and in competition at the same active site (By similarity) (479 aa)
46	AT3G50820.1	PSBO2	photosystem II subunit O-2; Stabilizes the manganese cluster which is the primary site of water splitting. Regulates dephosphorylation and turnover of the PSII reaction center D1 protein
47	AT2G36460.1	FBA6	fructose-bisphosphate aldolase 6
48	AT3G04720.1	PR4	hevein-like protein; Fungal growth inhibitors. Neither CB-HEL nor CD-HEL have chitinase activity, but both have antimicrobial activities. CD-HEL has RNase, but no DNase activity
49	AT3G04720.1	PR4	hevein-like protein; Fungal growth inhibitors. Neither CB-HEL nor CD-HEL have chitinase activity, but both have antimicrobial activities. CD-HEL has RNase, but no DNase activity
50	AT5G05340.1	PRX52	peroxidase 52; Removal of H(2)O(2), oxidation of toxic reductants, biosynthesis and degradation of lignin, suberization, auxin catabolism, response to environmental stresses such as wounding, pat [...]
51	AT1G06680.1	PSBP-1	photosystem II subunit P-1; May be involved in the regulation of photosystem II
52	AT1G17860.1	AT1G17860	kunitz type trypsin and protease inhibitor domain-containing protein
53	AT1G07440.1	AT1G07440	tropinone reductase-like protein
54	AT4G04790.1	AT4G04790	pentatricopeptide repeat-containing protein
55	AT3G58610.3	AT3G58610	ketol-acid reductoisomerase
56	AT5G05400.1	AT5G05400	LRR and NB-ARC domain-containing disease resistance protein; Potential disease resistance protein (By similarity)
57	AT1G79750.1	NADP-ME4	NADP-malic enzyme 4; The chloroplastic ME isoform decarboxylates malate shuttled from neigh
Biological Process (GO)					number of nodes:	45
pathway ID	pathway description	count in gene set	false discovery rate		number of edges:	73
GO:0015979	photosynthesis	6	0.00332		average node degree:	3.24
GO:0044710	single-organism metabolic process	17	0.0151		avg. local clustering coefficient:	0.438
GO:0050896	response to stimulus	19	0.0151		expected number of edges:	21
GO:0006950	response to stress	14	0.0189		PPI enrichment p-value:	0
GO:0055114	oxidation-reduction process	10	0.021
GO:0006091	generation of precursor metabolites and energy	5	0.0441
GO:0046686	response to cadmium ion	5	0.0441
Molecular Function (GO)
pathway ID	pathway description	count in gene set	false discovery rate
GO:0043167	ion binding	24	3.25e-05
GO:0046872	metal ion binding	15	0.00884
GO:0005488	binding	24	0.0139
GO:0016491	oxidoreductase activity	9	0.023
GO:0016868	intramolecular transferase activity, phosphotransferases	2	0.023
GO:0003824	catalytic activity	21	0.031
GO:0097159	organic cyclic compound binding	18	0.0414
GO:1901363	heterocyclic compound binding	18	0.0414
GO:0000166	nucleotide binding	12	0.05
GO:0008266	poly(U) RNA binding	2	0.05
GO:0097367	carbohydrate derivative binding	11	0.05
KEGG Pathways
pathway ID	pathway description	count in gene set	false discovery rate
1100	Metabolic pathways	20	1.55e-10
196	Photosynthesis - antenna proteins	4	1.94e-06
195	Photosynthesis	5	6.45e-06
1110	Biosynthesis of secondary metabolites	9	0.000692
1120	Microbial metabolism in diverse environments	6	0.000692
1200	Carbon metabolism	5	0.000747
1230	Biosynthesis of amino acids	4	0.0117

## Sheet: TSH 45 DAI UP
input rank	input term	mapped gene	annotation		Your Input:
16	AT1G77120.1	ADH1	alcohol dehydrogenase 1		ADH1	alcohol dehydrogenase 1 (379 aa)
81	AT1G77120.1	ADH1	alcohol dehydrogenase 1		AKR2B	ankyrin repeat-containing 2B (344 aa)
164	AT2G17390.1	AKR2B	ankyrin repeat-containing 2B		AMY1	alpha-amylase; Possesses alpha-amylase activity in vitro, but seems not required for breakdown of transitory starch in leaves (423 aa)
82	AT4G25000.1	AMY1	alpha-amylase; Possesses alpha-amylase activity in vitro, but seems not required for breakdown of transitory starch in leaves		ANNAT1	annexin 1; Has a peroxidase activity. May act in counteracting oxidative stress. May also mediate regulated, targeted secretion of Golgi-derived vesicles during seedling development (317 aa)
9	AT1G35720.1	ANNAT1	annexin 1; Has a peroxidase activity. May act in counteracting oxidative stress. May also mediate regulated, targeted secretion of Golgi-derived vesicles during seedling development		AOR	alkenal/one oxidoreductase (386 aa)
14	AT1G23740.1	AOR	alkenal/one oxidoreductase		APX1	L-ascorbate peroxidase; Plays a key role in hydrogen peroxide removal. Constitutes a central component of the reactive oxygen gene network (250 aa)
30	AT1G23740.1	AOR	alkenal/one oxidoreductase		AT1G01800	Rossmann-fold NAD(P)-binding domain-containing protein (295 aa)
8	AT1G07890.5	APX1	L-ascorbate peroxidase; Plays a key role in hydrogen peroxide removal. Constitutes a central component of the reactive oxygen gene network		AT1G01910	putative anion-transporting ATPase; ATPase required for the post-translational delivery of tail-anchored (TA) proteins to the endoplasmic reticulum. Recognizes and selectively binds the transmembrane domain of TA proteins in the cytosol. This complex then targets to the endoplasmic reticulum by membrane-bound receptors, where the tail- anchored protein is released for insertion. This process is r…
49	AT1G07890.5	APX1	L-ascorbate peroxidase; Plays a key role in hydrogen peroxide removal. Constitutes a central component of the reactive oxygen gene network		AT1G17860	kunitz type trypsin and protease inhibitor domain-containing protein (196 aa)
26	AT1G01800.1	AT1G01800	Rossmann-fold NAD(P)-binding domain-containing protein		AT1G19130	uncharacterized protein (192 aa)
79	AT1G01910.2	AT1G01910	putative anion-transporting ATPase; ATPase required for the post-translational delivery of tail-anchored (TA) proteins to the endoplasmic reticulum. Recognizes and selectively binds the transmemb [...]		AT1G29450	SAUR-like auxin-responsive protein (141 aa)
42	AT1G17860.1	AT1G17860	kunitz type trypsin and protease inhibitor domain-containing protein		AT1G57720	elongation factor EF-1 gamma subunit; Probably plays a role in anchoring the complex to other cellular components (By similarity) (413 aa)
54	AT1G17860.1	AT1G17860	kunitz type trypsin and protease inhibitor domain-containing protein		AT1G60420	putative nucleoredoxin 1; Probable thiol-disulfide oxidoreductase required for pollen tube growth and pollen function in the pistil. Seems not to be required for in vitro pollen tube growth. May be involved in the generation of lipid signaling molecules in pistil (578 aa)
92	AT1G17860.1	AT1G17860	kunitz type trypsin and protease inhibitor domain-containing protein		AT1G71170	6-phosphogluconate dehydrogenase-like protein (299 aa)
99	AT1G17860.1	AT1G17860	kunitz type trypsin and protease inhibitor domain-containing protein		AT1G71695	peroxidase 12; Removal of H(2)O(2), oxidation of toxic reductants, biosynthesis and degradation of lignin, suberization, auxin catabolism, response to environmental stresses such as wounding, pathogen attack and oxidative stress. These functions might be dependent on each isozyme/isoform in each plant tissue (358 aa)
100	AT1G17860.1	AT1G17860	kunitz type trypsin and protease inhibitor domain-containing protein		AT1G78850	D-mannose binding lectin protein with Apple-like carbohydrate-binding domain (441 aa)
101	AT1G17860.1	AT1G17860	kunitz type trypsin and protease inhibitor domain-containing protein		AT2G05830	NagB/RpiA/CoA transferase-like protein; Catalyzes the interconversion of methylthioribose-1- phosphate (MTR-1-P) into methylthioribulose-1-phosphate (MTRu-1-P) (By similarity) (374 aa)
105	AT1G17860.1	AT1G17860	kunitz type trypsin and protease inhibitor domain-containing protein		AT2G07698	F-type H+-transporting ATPase subunit alpha; Produces ATP from ADP in the presence of a proton gradient across the membrane (By similarity) (777 aa)
45	AT1G19130.1	AT1G19130	uncharacterized protein		AT2G15220	basic secretory protein family protein (225 aa)
173	AT1G29450.1	AT1G29450	SAUR-like auxin-responsive protein		AT2G15780	Plastocyanin-like domain-containing protein (257 aa)
17	AT1G57720.1	AT1G57720	elongation factor EF-1 gamma subunit; Probably plays a role in anchoring the complex to other cellular components (By similarity)		AT2G20760	Clathrin light chain protein; Clathrin is the major protein of the polyhedral coat of coated pits and vesicles (338 aa)
19	AT1G60420.1	AT1G60420	putative nucleoredoxin 1; Probable thiol-disulfide oxidoreductase required for pollen tube growth and pollen function in the pistil. Seems not to be required for in vitro pollen tube growth. May [...]		AT2G21130	Peptidyl-prolyl cis-trans isomerase CYP19-2; PPIases accelerate the folding of proteins. It catalyzes the cis-trans isomerization of proline imidic peptide bonds in oligopeptides (174 aa)
56	AT1G71170.1	AT1G71170	6-phosphogluconate dehydrogenase-like protein		AT2G25280	uncharacterized protein (291 aa)
121	AT1G71695.1	AT1G71695	peroxidase 12; Removal of H(2)O(2), oxidation of toxic reductants, biosynthesis and degradation of lignin, suberization, auxin catabolism, response to environmental stresses such as wounding, pat [...]		AT2G43090	Aconitase/3-isopropylmalate dehydratase protein (251 aa)
143	AT1G71695.1	AT1G71695	peroxidase 12; Removal of H(2)O(2), oxidation of toxic reductants, biosynthesis and degradation of lignin, suberization, auxin catabolism, response to environmental stresses such as wounding, pat [...]		AT2G44060	Late embryogenesis abundant protein, group 2 (325 aa)
169	AT1G78850.1	AT1G78850	D-mannose binding lectin protein with Apple-like carbohydrate-binding domain		AT2G47710	adenine nucleotide alpha hydrolases-like protein (162 aa)
78	AT2G05830.1	AT2G05830	NagB/RpiA/CoA transferase-like protein; Catalyzes the interconversion of methylthioribose-1- phosphate (MTR-1-P) into methylthioribulose-1-phosphate (MTRu-1-P) (By similarity)		AT3G15260	putative protein phosphatase 2C 39 (289 aa)
126	AT2G07698.1	AT2G07698	F-type H+-transporting ATPase subunit alpha; Produces ATP from ADP in the presence of a proton gradient across the membrane (By similarity)		AT3G17020	universal stress protein (USP) family protein (163 aa)
24	AT2G15220.1	AT2G15220	basic secretory protein family protein		AT3G17770	Dihydroxyacetone kinase (595 aa)
108	AT2G15220.1	AT2G15220	basic secretory protein family protein		AT3G19620	putative beta-D-xylosidase 5 (781 aa)
35	AT2G15780.1	AT2G15780	Plastocyanin-like domain-containing protein		AT3G52580	40S ribosomal protein S14-3 (150 aa)
125	AT2G20760.1	AT2G20760	Clathrin light chain protein; Clathrin is the major protein of the polyhedral coat of coated pits and vesicles		AT3G54400	aspartyl protease family protein (425 aa)
98	AT2G21130.1	AT2G21130	Peptidyl-prolyl cis-trans isomerase CYP19-2; PPIases accelerate the folding of proteins. It catalyzes the cis-trans isomerization of proline imidic peptide bonds in oligopeptides		AT3G58610	ketol-acid reductoisomerase (591 aa)
53	AT2G25280.1	AT2G25280	uncharacterized protein		AT3G59480	fructokinase; May play an important role in maintaining the flux of carbon towards starch formation (By similarity) (326 aa)
47	AT2G43090.1	AT2G43090	Aconitase/3-isopropylmalate dehydratase protein		AT3G62120	prolyl-tRNA synthetase (530 aa)
72	AT2G44060.1	AT2G44060	Late embryogenesis abundant protein, group 2		AT4G09160	patellin-5; Carrier protein that may be involved in membrane- trafficking events associated with cell plate formation during cytokinesis. Binds to some hydrophobic molecules such as phosphoinositides and promotes their transfer between the different cellular sites (By similarity) (668 aa)
37	AT2G47710.1	AT2G47710	adenine nucleotide alpha hydrolases-like protein		AT4G16260	catalytic/ cation binding / hydrolase (344 aa)
59	AT3G15260.1	AT3G15260	putative protein phosphatase 2C 39		AT4G16830	hyaluronan / mRNA binding domain-containing protein (355 aa)
39	AT3G17020.1	AT3G17020	universal stress protein (USP) family protein		AT4G17830	acetylornithine deacetylase (445 aa)
130	AT3G17770.1	AT3G17770	Dihydroxyacetone kinase		AT4G19400	Pectinacetylesterase family protein (517 aa)
166	AT3G19620.1	AT3G19620	putative beta-D-xylosidase 5		AT4G27270	Quinone reductase family protein (205 aa)
139	AT3G52580.1	AT3G52580	40S ribosomal protein S14-3		AT4G29120	3-hydroxyisobutyrate dehydrogenase (334 aa)
167	AT3G54400.1	AT3G54400	aspartyl protease family protein		AT4G34880	Amidase family protein (466 aa)
128	AT3G58610.2	AT3G58610	ketol-acid reductoisomerase		AT4G35090	catalase 2; Occurs in almost all aerobically respiring organisms and serves to protect cells from the toxic effects of hydrogen peroxide (By similarity) (492 aa)
11	AT3G59480.1	AT3G59480	fructokinase; May play an important role in maintaining the flux of carbon towards starch formation (By similarity)		AT4G35360	uncharacterized protein (367 aa)
1	AT3G62120.1	AT3G62120	prolyl-tRNA synthetase		AT4G39900	uncharacterized protein (245 aa)
123	AT4G09160.1	AT4G09160	patellin-5; Carrier protein that may be involved in membrane- trafficking events associated with cell plate formation during cytokinesis. Binds to some hydrophobic molecules such as phosphoinosit [...]		AT5G05400	LRR and NB-ARC domain-containing disease resistance protein; Potential disease resistance protein (By similarity) (874 aa)
64	AT4G16260.1	AT4G16260	catalytic/ cation binding / hydrolase		AT5G11420	uncharacterized protein (366 aa)
85	AT4G16830.1	AT4G16830	hyaluronan / mRNA binding domain-containing protein		AT5G13980	Glycosyl hydrolase family 38 protein (1024 aa)
80	AT4G17830.1	AT4G17830	acetylornithine deacetylase		AT5G15870	glycosyl hydrolase family 81 protein (745 aa)
111	AT4G19410.1	AT4G19400	Pectinacetylesterase family protein		AT5G16360	NC domain-containing protein-like protein (283 aa)
118	AT4G19410.1	AT4G19400	Pectinacetylesterase family protein		AT5G16990	2-alkenal reductase; Catalyzes the reduction of the 7-8 double bond of phenylpropanal substrates, such as p-coumaryl aldehyde and coniferyl aldehyde (in vitro). Has activity towards toxic substrates, such as 4-hydroxy-(2E)-nonenal (in vitro) (By similarity). May play a distinct role in plant antioxidant defense and is possibly involved in NAD(P)/NAD(P)h homeostasis (343 aa)
4	AT4G27270.1	AT4G27270	Quinone reductase family protein		AT5G19440	Rossmann-fold NAD(P)-binding domain-containing protein (326 aa)
63	AT4G29120.1	AT4G29120	3-hydroxyisobutyrate dehydrogenase		AT5G20060	phospholipase/carboxylesterase family protein (252 aa)
149	AT4G34880.1	AT4G34880	Amidase family protein		AT5G35530	40S ribosomal protein S3-3 (248 aa)
104	AT4G35090.1	AT4G35090	catalase 2; Occurs in almost all aerobically respiring organisms and serves to protect cells from the toxic effects of hydrogen peroxide (By similarity)		AT5G38900	DSBA oxidoreductase family protein (217 aa)
120	AT4G35360.1	AT4G35360	uncharacterized protein		AT5G39580	peroxidase 62; Removal of H(2)O(2), oxidation of toxic reductants, biosynthesis and degradation of lignin, suberization, auxin catabolism, response to environmental stresses such as wounding, pathogen attack and oxidative stress. These functions might be dependent on each isozyme/isoform in each plant tissue (319 aa)
179	AT4G39900.1	AT4G39900	uncharacterized protein		AT5G41670	6-phosphogluconate dehydrogenase; Catalyzes the oxidative decarboxylation of 6- phosphogluconate to ribulose 5-phosphate and CO(2), with concomitant reduction of NADP to NADPH (By similarity) (487 aa)
165	AT5G05400.1	AT5G05400	LRR and NB-ARC domain-containing disease resistance protein; Potential disease resistance protein (By similarity)		AT5G51160	ankyrin repeat-containing protein (442 aa)
170	AT5G05400.1	AT5G05400	LRR and NB-ARC domain-containing disease resistance protein; Potential disease resistance protein (By similarity)		AT5G55830	concanavalin A-like lectin kinase-like protein (681 aa)
171	AT5G05400.1	AT5G05400	LRR and NB-ARC domain-containing disease resistance protein; Potential disease resistance protein (By similarity)		AT5G67590.1	FROSTBITE1; Accessory subunit of the mitochondrial membrane respiratory chain NADH dehydrogenase (Complex I), that is believed not to be involved in catalysis. Complex I functions in the transfer of electrons from NADH to the respiratory chain. The immediate electron acceptor for the enzyme is believed to be ubiquinone (By similarity) (154 aa)
94	AT5G11420.1	AT5G11420	uncharacterized protein		ATB2	NAD(P)-linked oxidoreductase-like protein (345 aa)
131	AT5G13980.1	AT5G13980	Glycosyl hydrolase family 38 protein		CA2	carbonic anhydrase 2; Reversible hydration of carbon dioxide. This isoform ensures the supply of bicarbonate for pep carboxylase (331 aa)
162	AT5G15870.1	AT5G15870	glycosyl hydrolase family 81 protein		CBSX3	CBS domain-containing protein (206 aa)
107	AT5G16360.1	AT5G16360	NC domain-containing protein-like protein		CHIL	chalcone isomerase like; Probably involved in anthocyanin biosynthesis (209 aa)
71	AT5G16990.1	AT5G16990	2-alkenal reductase; Catalyzes the reduction of the 7-8 double bond of phenylpropanal substrates, such as p-coumaryl aldehyde and coniferyl aldehyde (in vitro). Has activity towards toxic substra [...]		ChlAKR	Chloroplastic aldo-keto reductase; Oxidoreductase acting on a broad range of substrates- reduces ketosteroids, aromatic aldehydes, ketones, sugars and other aliphatic aldehydes, and oxidizes hydroxysteroids. May function as detoxifiying enzyme by reducing a range of toxic aldehydes and ketones produced during stress (315 aa)
66	AT5G19440.1	AT5G19440	Rossmann-fold NAD(P)-binding domain-containing protein		cpHsc70-2	heat shock protein 70-2; Acts redundantly with HSP70-6 in the thermotolerance of germinating seeds. Plays an important role in the protein precursor import into chloroplasts (718 aa)
52	AT5G20060.2	AT5G20060	phospholipase/carboxylesterase family protein		Cpn60beta2	chaperonin-60beta2; Involved in protein assisted folding (596 aa)
110	AT5G35530.1	AT5G35530	40S ribosomal protein S3-3		CPuORF14	conserved peptide upstream open reading frame 14 (52 aa)
48	AT5G38900.1	AT5G38900	DSBA oxidoreductase family protein		CSD2	Superoxide dismutase [Cu-Zn]; Destroys radicals which are normally produced within the cells and which are toxic to biological systems. Mediates tolerance to stress, including photo-oxidative stress (216 aa)
27	AT5G39580.1	AT5G39580	peroxidase 62; Removal of H(2)O(2), oxidation of toxic reductants, biosynthesis and degradation of lignin, suberization, auxin catabolism, response to environmental stresses such as wounding, pat [...]		CSY3	citrate synthase 3; Peroxisomal citrate synthase required for the fatty acid respiration in seedlings, citrate being exported from peroxisomes into mitochondria during respiration of triacylglycerol (TAG). Indeed, complete respiration requires the transfer of carbon in the form of citrate from the peroxisome to the mitochondria (509 aa)
28	AT5G39580.1	AT5G39580	peroxidase 62; Removal of H(2)O(2), oxidation of toxic reductants, biosynthesis and degradation of lignin, suberization, auxin catabolism, response to environmental stresses such as wounding, pat [...]		DET3	DE-ETIOLATED 3; Subunit of the peripheral V1 complex of vacuolar ATPase. Subunit C is necessary for the assembly of the catalytic sector of the enzyme and is likely to have a specific function in its catalytic activity. V-ATPase is responsible for acidifying a variety of intracellular compartments in eukaryotic cells (375 aa)
57	AT5G39580.1	AT5G39580	peroxidase 62; Removal of H(2)O(2), oxidation of toxic reductants, biosynthesis and degradation of lignin, suberization, auxin catabolism, response to environmental stresses such as wounding, pat [...]		EIF4A1	translational initiation factor 4A-1; ATP-dependent RNA helicase which is a subunit of the eIF4F complex involved in cap recognition and is required for mRNA binding to ribosome. In the current model of translation initiation, eIF4A unwinds RNA secondary structures in the 5’-UTR of mRNAs which is necessary to allow efficient binding of the small ribosomal subunit, and subsequent scanning for the …
58	AT5G39580.1	AT5G39580	peroxidase 62; Removal of H(2)O(2), oxidation of toxic reductants, biosynthesis and degradation of lignin, suberization, auxin catabolism, response to environmental stresses such as wounding, pat [...]		EMB2024	EMBRYO DEFECTIVE 2024; Hydrolysis of 6-phosphogluconolactone to 6- phosphogluconate (By similarity) (325 aa)
60	AT5G39580.1	AT5G39580	peroxidase 62; Removal of H(2)O(2), oxidation of toxic reductants, biosynthesis and degradation of lignin, suberization, auxin catabolism, response to environmental stresses such as wounding, pat [...]		EP3	chitinase (273 aa)
61	AT5G39580.1	AT5G39580	peroxidase 62; Removal of H(2)O(2), oxidation of toxic reductants, biosynthesis and degradation of lignin, suberization, auxin catabolism, response to environmental stresses such as wounding, pat [...]		F19P19.29	40S ribosomal protein S15-1 (152 aa)
132	AT5G41670.1	AT5G41670	6-phosphogluconate dehydrogenase; Catalyzes the oxidative decarboxylation of 6- phosphogluconate to ribulose 5-phosphate and CO(2), with concomitant reduction of NADP to NADPH (By similarity)		F3H	flavanone 3-hydroxylase; Catalyzes the 3-beta-hydroxylation of 2S-flavanones to 2R,3R-dihydroflavonols which are intermediates in the biosynthesis of flavonols, anthocyanidins, catechins and proanthocyanidins in plants (358 aa)
183	AT5G51160.1	AT5G51160	ankyrin repeat-containing protein		FBA6	fructose-bisphosphate aldolase 6 (358 aa)
20	AT5G55830.1	AT5G55830	concanavalin A-like lectin kinase-like protein		FSD2	Fe superoxide dismutase 2; Destroys superoxide anion radicals which are normally produced within the cells and which are toxic to biological systems (By similarity). Plays important role in chloroplast development, particularly in the maintenance of thylakoids membranes. Seems to act as a heterodimer with FSD3 (305 aa)
150	AT5G67590.1	AT5G67590.1	FROSTBITE1; Accessory subunit of the mitochondrial membrane respiratory chain NADH dehydrogenase (Complex I), that is believed not to be involved in catalysis. Complex I functions in the transfer [...]		GAPC2	glyceraldehyde 3-phosphate dehydrogenase; Key enzyme in glycolysis that catalyzes the first step of the pathway by converting D-glyceraldehyde 3-phosphate (G3P) into 3-phospho-D-glyceroyl phosphate. Essential for the maintenance of cellular ATP levels and carbohydrate metabolism (By similarity). Binds DNA in vitro (338 aa)
31	AT1G60710.1	ATB2	NAD(P)-linked oxidoreductase-like protein		GLIP1	GDSL lipase 1; Confers resistance to the necrotrophic fungus Alternaria brassicicola. Possesses lipase and antimicrobial activities that directly disrupt fungal spore integrity. Triggers systemic resistance, mostly by the ethylene-dependent pathway (374 aa)
32	AT1G60710.1	ATB2	NAD(P)-linked oxidoreductase-like protein		GLN1-1	glutamine synthase clone R1; High-affinity glutamine synthetase. May contribute to the homeostatic control of glutamine synthesis in roots (356 aa)
25	AT5G14740.1	CA2	carbonic anhydrase 2; Reversible hydration of carbon dioxide. This isoform ensures the supply of bicarbonate for pep carboxylase		GLX1	glyoxalase I homolog (322 aa)
134	AT5G10860.1	CBSX3	CBS domain-containing protein		GSTF9	glutathione S-transferase; In vitro, possesses glutathione S-transferase activity toward 1-chloro-2,4-dinitrobenzene (CDNB) and benzyl isothiocyanate (BITC), and glutathione peroxidase activity toward cumene hydroperoxide and linoleic acid-13-hydroperoxide. May be involved in the conjugation of reduced glutathione to a wide number of exogenous and endogenous hydrophobic electrophiles and have a d…
7	AT5G05270.1	CHIL	chalcone isomerase like; Probably involved in anthocyanin biosynthesis		HCHIB	chitinase; Defense against chitin containing fungal pathogens. Seems particularly implicated in resistance to jasmonate-inducing pathogens such as A.brassicicola. In vitro antifungal activity against T.reesei, but not against A.solani, F.oxysporum, S.sclerotiorum, G.graminis and P.megasperma (335 aa)
67	AT2G37770.2	ChlAKR	Chloroplastic aldo-keto reductase; Oxidoreductase acting on a broad range of substrates: reduces ketosteroids, aromatic aldehydes, ketones, sugars and other aliphatic aldehydes, and oxidizes hydr [...]		HSP17.6II	heat shock protein 17.6-II (155 aa)
68	AT2G37770.2	ChlAKR	Chloroplastic aldo-keto reductase; Oxidoreductase acting on a broad range of substrates: reduces ketosteroids, aromatic aldehydes, ketones, sugars and other aliphatic aldehydes, and oxidizes hydr [...]		Hsp89.1	HEAT SHOCK PROTEIN 89.1 (799 aa)
69	AT2G37770.2	ChlAKR	Chloroplastic aldo-keto reductase; Oxidoreductase acting on a broad range of substrates: reduces ketosteroids, aromatic aldehydes, ketones, sugars and other aliphatic aldehydes, and oxidizes hydr [...]		LOS1	elongation factor EF-2 (843 aa)
70	AT2G37770.2	ChlAKR	Chloroplastic aldo-keto reductase; Oxidoreductase acting on a broad range of substrates: reduces ketosteroids, aromatic aldehydes, ketones, sugars and other aliphatic aldehydes, and oxidizes hydr [...]		LOS2	LOW EXPRESSION OF OSMOTICALLY RESPONSIVE GENES 2; Multifunctional enzyme that acts as an enolase involved in the metabolism and as a positive regulator of cold-responsive gene transcription. Binds to the cis-element the gene promoter of STZ/ZAT10, a zinc finger transcriptional repressor (444 aa)
13	AT5G49910.1	cpHsc70-2	heat shock protein 70-2; Acts redundantly with HSP70-6 in the thermotolerance of germinating seeds. Plays an important role in the protein precursor import into chloroplasts		MLP423	MLP-like protein 423 (155 aa)
145	AT3G13470.1	Cpn60beta2	chaperonin-60beta2; Involved in protein assisted folding		mMDH1	malate dehydrogenase 1 (341 aa)
152	AT5G52552.1	CPuORF14	conserved peptide upstream open reading frame 14		MPPBETA	mitochondrial processing peptidase; Cleaves presequences (transit peptides) from mitochondrial protein precursors (By similarity) (535 aa)
161	AT5G52552.1	CPuORF14	conserved peptide upstream open reading frame 14		MSD1	Superoxide dismutase [Mn]; Destroys superoxide anion radicals which are normally produced within the cells and which are toxic to biological systems (231 aa)
172	AT5G52552.1	CPuORF14	conserved peptide upstream open reading frame 14		MST1	thiosulfate sulfurtransferase; Catalyzes the transfer of a sulfur ion from a donor to cyanide or to other thiol compounds. Substrate preference is 3- mercaptopyruvate > thiosulfate. Involved in embryo and seed development (379 aa)
175	AT5G52552.1	CPuORF14	conserved peptide upstream open reading frame 14		MTHSC70-2	mitochondrial HSO70 2; In cooperation with other chaperones, Hsp70s stabilize preexistent proteins against aggregation and mediate the folding of newly translated polypeptides in the cytosol as well as within organelles. These chaperones participate in all these processes through their ability to recognize nonnative conformations of other proteins. They bind extended peptide segments with a net h…
177	AT5G52552.1	CPuORF14	conserved peptide upstream open reading frame 14		NDPK1	nucleoside diphosphate kinase 1; Major role in the synthesis of nucleoside triphosphates other than ATP. The ATP gamma phosphate is transferred to the NDP beta phosphate via a ping-pong mechanism, using a phosphorylated active-site intermediate (169 aa)
178	AT5G52552.1	CPuORF14	conserved peptide upstream open reading frame 14		NPC3	non-specific phospholipase C3 (523 aa)
182	AT5G52552.1	CPuORF14	conserved peptide upstream open reading frame 14		NSF	vesicle-fusing ATPase; Involved in vesicle-mediated transport. The ATPase activity of NSF serves to disassemble the SNARE complex, freeing the components for subsequent pairing and fusion events (742 aa)
3	AT2G28190.1	CSD2	Superoxide dismutase [Cu-Zn]; Destroys radicals which are normally produced within the cells and which are toxic to biological systems. Mediates tolerance to stress, including photo-oxidative str [...]		OSM34	osmotin 34 (244 aa)
122	AT2G42790.1	CSY3	citrate synthase 3; Peroxisomal citrate synthase required for the fatty acid respiration in seedlings, citrate being exported from peroxisomes into mitochondria during respiration of triacylglyce [...]		PB	ATP synthase subunit beta; Produces ATP from ADP in the presence of a proton gradient across the membrane. The catalytic sites are hosted primarily by the beta subunits (By similarity) (498 aa)
119	AT1G12840.1	DET3	DE-ETIOLATED 3; Subunit of the peripheral V1 complex of vacuolar ATPase. Subunit C is necessary for the assembly of the catalytic sector of the enzyme and is likely to have a specific function in [...]		PBA1	proteasome subunit beta type-6; The proteasome is a multicatalytic proteinase complex which is characterized by its ability to cleave peptides with Arg, Phe, Tyr, Leu, and Glu adjacent to the leaving group at neutral or slightly basic pH. The proteasome has an ATP-dependent proteolytic activity (By similarity) (234 aa)
144	AT3G13920.1	EIF4A1	translational initiation factor 4A-1; ATP-dependent RNA helicase which is a subunit of the eIF4F complex involved in cap recognition and is required for mRNA binding to ribosome. In the current m [...]		PGK1	phosphoglycerate kinase 1 (481 aa)
51	AT5G24400.1	EMB2024	EMBRYO DEFECTIVE 2024; Hydrolysis of 6-phosphogluconolactone to 6- phosphogluconate (By similarity)		PGM2	phosphoglucomutase; This enzyme participates in both the breakdown and synthesis of glucose (By similarity) (662 aa)
55	AT3G54420.1	EP3	chitinase		PHB6	prohibitin 6; Prohibitin probably acts as a holdase/unfoldase for the stabilization of newly synthesized mitochondrial proteins (By similarity) (286 aa)
141	AT3G54420.1	EP3	chitinase		PIP	proline iminopeptidase; Specifically catalyzes the removal of N-terminal proline residues from peptides (By similarity) (380 aa)
91	AT1G04270.1	F19P19.29	40S ribosomal protein S15-1		PKT3	3-ketoacyl-CoA thiolase 2; Involved in long chain fatty-acid beta-oxidation prior to gluconeogenesis during germination and subsequent seedling growth. Confers sensitivity to 2,4-dichlorophenoxybutiric acid (2,4-DB). Required for local and systemic induction of jasmonic acid (JA) biosynthesis after wounding. Seems to be involved in JA biosynthesis during senescence (462 aa)
117	AT3G51240.1	F3H	flavanone 3-hydroxylase; Catalyzes the 3-beta-hydroxylation of 2S-flavanones to 2R,3R-dihydroflavonols which are intermediates in the biosynthesis of flavonols, anthocyanidins, catechins and proa [...]		PME3	pectinesterase 3; Acts in the modification of cell walls via demethylesterification of cell wall pectin (By similarity) (592 aa)
12	AT2G36460.1	FBA6	fructose-bisphosphate aldolase 6		POLH	Y-family DNA polymerase H (672 aa)
29	AT5G51100.1	FSD2	Fe superoxide dismutase 2; Destroys superoxide anion radicals which are normally produced within the cells and which are toxic to biological systems (By similarity). Plays important role in chlor [...]		PR4	hevein-like protein; Fungal growth inhibitors. Neither CB-HEL nor CD-HEL have chitinase activity, but both have antimicrobial activities. CD-HEL has RNase, but no DNase activity (212 aa)
15	AT1G13440.1	GAPC2	glyceraldehyde 3-phosphate dehydrogenase; Key enzyme in glycolysis that catalyzes the first step of the pathway by converting D-glyceraldehyde 3-phosphate (G3P) into 3-phospho-D-glyceroyl phospha [...]		PRX52	peroxidase 52; Removal of H(2)O(2), oxidation of toxic reductants, biosynthesis and degradation of lignin, suberization, auxin catabolism, response to environmental stresses such as wounding, pathogen attack and oxidative stress. These functions might be dependent on each isozyme/isoform in each plant tissue (324 aa)
116	AT5G40990.1	GLIP1	GDSL lipase 1; Confers resistance to the necrotrophic fungus Alternaria brassicicola. Possesses lipase and antimicrobial activities that directly disrupt fungal spore integrity. Triggers systemic [...]		PSAD-2	photosystem I subunit D-2; PsaD can form complexes with ferredoxin and ferredoxin- oxidoreductase in photosystem I (PS I) reaction center. PSAD may encode the ferredoxin-docking protein (By similarity) (204 aa)
33	AT5G37600.1	GLN1-1	glutamine synthase clone R1; High-affinity glutamine synthetase. May contribute to the homeostatic control of glutamine synthesis in roots		PSBO2	photosystem II subunit O-2; Stabilizes the manganese cluster which is the primary site of water splitting. Regulates dephosphorylation and turnover of the PSII reaction center D1 protein (331 aa)
137	AT1G11840.4	GLX1	glyoxalase I homolog		RBCL	ribulose-bisphosphate carboxylases.[Source-TAIR;Acc-ATCG00490]; RuBisCO catalyzes two reactions- the carboxylation of D- ribulose 1,5-bisphosphate, the primary event in carbon dioxide fixation, as well as the oxidative fragmentation of the pentose substrate in the photorespiration process. Both reactions occur simultaneously and in competition at the same active site (By similarity) (479 aa)
6	AT2G30860.1	GSTF9	glutathione S-transferase; In vitro, possesses glutathione S-transferase activity toward 1-chloro-2,4-dinitrobenzene (CDNB) and benzyl isothiocyanate (BITC), and glutathione peroxidase activity t [...]		RBCS1A	ribulose bisphosphate carboxylase small chain 1A; RuBisCO catalyzes two reactions- the carboxylation of D- ribulose 1,5-bisphosphate, the primary event in carbon dioxide fixation, as well as the oxidative fragmentation of the pentose substrate. Both reactions occur simultaneously and in competition at the same active site (By similarity) (180 aa)
109	AT2G30860.1	GSTF9	glutathione S-transferase; In vitro, possesses glutathione S-transferase activity toward 1-chloro-2,4-dinitrobenzene (CDNB) and benzyl isothiocyanate (BITC), and glutathione peroxidase activity t [...]		RD21A	cysteine proteinase RD21a (462 aa)
62	AT3G12500.1	HCHIB	chitinase; Defense against chitin containing fungal pathogens. Seems particularly implicated in resistance to jasmonate-inducing pathogens such as A.brassicicola. In vitro antifungal activity aga [...]		RHS19	peroxidase 73; Removal of H(2)O(2), oxidation of toxic reductants, biosynthesis and degradation of lignin, suberization, auxin catabolism, response to environmental stresses such as wounding, pathogen attack and oxidative stress. These functions might be dependent on each isozyme/isoform in each plant tissue (329 aa)
97	AT5G12020.1	HSP17.6II	heat shock protein 17.6-II		RLP4	receptor like protein 4 (626 aa)
148	AT3G07770.1	Hsp89.1	HEAT SHOCK PROTEIN 89.1		RPN8A	RP non-ATPase subunit 8A; Acts as a regulatory subunit of the 26S proteasome which is involved in the ATP-dependent degradation of ubiquitinated proteins (By similarity) (308 aa)
133	AT1G56070.1	LOS1	elongation factor EF-2		SBPASE	sedoheptulose-bisphosphatase (393 aa)
127	AT2G36530.1	LOS2	LOW EXPRESSION OF OSMOTICALLY RESPONSIVE GENES 2; Multifunctional enzyme that acts as an enolase involved in the metabolism and as a positive regulator of cold-responsive gene transcription. Bind [...]		SDH1-1	succinate dehydrogenase 1-1; Flavoprotein (FP) subunit of succinate dehydrogenase (SDH) that is involved in complex II of the mitochondrial electron transport chain and is responsible for transferring electrons from succinate to ubiquinone (coenzyme Q) (By similarity) (634 aa)
36	AT1G24020.1	MLP423	MLP-like protein 423		SIZ1	E3 SUMO-protein ligase SIZ1; E3 SUMO protein ligase involved in regulation processes. Mediates SUMO/ attachment to PHR1, a MYB transcriptional activator controlling the phosphate deficiency responses. Functions as an upstream negative regulator of salicylic acid (SA) accumulation and subsequent SA-mediated systemic acquired resistance (SAR) signaling. Probably not involved in jasmonic acid (JA)-m…
135	AT1G53240.1	mMDH1	malate dehydrogenase 1		TIL	temperature-induced lipocalin (186 aa)
18	AT3G02090.1	MPPBETA	mitochondrial processing peptidase; Cleaves presequences (transit peptides) from mitochondrial protein precursors (By similarity)		TOM40	mitochondrial import receptor subunit TOM40-1; Central component of the receptor complex responsible for the recognition and translocation of cytosolically synthesized mitochondrial preproteins. Together with TOM22 functions as the transit peptide receptor at the surface of the mitochondrion outer membrane and facilitates the movement of preproteins into the translocation pore. Directly involved …
5	AT3G10920.1	MSD1	Superoxide dismutase [Mn]; Destroys superoxide anion radicals which are normally produced within the cells and which are toxic to biological systems		TPI	triosephosphate isomerase (254 aa)
112	AT1G79230.1	MST1	thiosulfate sulfurtransferase; Catalyzes the transfer of a sulfur ion from a donor to cyanide or to other thiol compounds. Substrate preference is 3- mercaptopyruvate > thiosulfate. Involved in e [...]		TPX1	peroxiredoxin-2B; Reduces hydrogen peroxide and alkyl hydroperoxides with reducing equivalents provided through the thioredoxin or glutaredoxin system. May be involved in intracellular redox signaling (162 aa)
146	AT5G09590.1	MTHSC70-2	mitochondrial HSO70 2; In cooperation with other chaperones, Hsp70s stabilize preexistent proteins against aggregation and mediate the folding of newly translated polypeptides in the cytosol as w [...]		TRA2	transaldolase (438 aa)
2	AT4G09320.1	NDPK1	nucleoside diphosphate kinase 1; Major role in the synthesis of nucleoside triphosphates other than ATP. The ATP gamma phosphate is transferred to the NDP beta phosphate via a ping-pong mechanism [...]		TUA3	tubulin alpha-3; Tubulin is the major constituent of microtubules. It binds two moles of GTP, one at an exchangeable site on the beta chain and one at a non-exchangeable site on the alpha chain (450 aa)
129	AT3G03520.1	NPC3	non-specific phospholipase C3		TUB2	tubulin beta chain 2; Tubulin is the major constituent of microtubules. It binds two moles of GTP, one at an exchangeable site on the beta chain and one at a non-exchangeable site on the alpha chain (450 aa)
89	AT4G04910.1	NSF	vesicle-fusing ATPase; Involved in vesicle-mediated transport. The ATPase activity of NSF serves to disassemble the SNARE complex, freeing the components for subsequent pairing and fusion events		TUB8	tubulin beta 8; Tubulin is the major constituent of microtubules. It binds two moles of GTP, one at an exchangeable site on the beta chain and one at a non-exchangeable site on the alpha chain (449 aa)
23	AT4G11650.1	OSM34	osmotin 34		UGE5	UDP-D-glucose/UDP-D-galactose 4-epimerase 5; Catalyzes the interconversion between UDP-glucose and UDP-galactose (351 aa)
43	AT4G11650.1	OSM34	osmotin 34		VAR2	VARIEGATED 2; Part of a complex that function as an ATP-dependent zinc metallopeptidase. Involved in the thylakoid formation and in the removal of damaged D1 in the photosystem II, preventing cell death under high-intensity light conditions, but not involved in thermotolerance (695 aa)
44	AT4G11650.1	OSM34	osmotin 34		VDAC2	voltage dependent anion channel 2; Forms a channel through the mitochondrial outer membrane that allows diffusion of small hydrophilic molecules. The channel adopts an open conformation at low or zero membrane potential and a closed conformation at potentials above 30-40 mV. The open state has a weak anion selectivity whereas the closed state is cation- selective (By similarity). Involved in plan…
153	AT4G11650.1	OSM34	osmotin 34		Y14	RNA-binding protein 8A (202 aa)
41	ATCG00480.1	PB	ATP synthase subunit beta; Produces ATP from ADP in the presence of a proton gradient across the membrane. The catalytic sites are hosted primarily by the beta subunits (By similarity)
90	ATCG00480.1	PB	ATP synthase subunit beta; Produces ATP from ADP in the presence of a proton gradient across the membrane. The catalytic sites are hosted primarily by the beta subunits (By similarity)
106	AT4G31300.1	PBA1	proteasome subunit beta type-6; The proteasome is a multicatalytic proteinase complex which is characterized by its ability to cleave peptides with Arg, Phe, Tyr, Leu, and Glu adjacent to the lea [...]
38	AT3G12780.1	PGK1	phosphoglycerate kinase 1
88	AT1G70730.3	PGM2	phosphoglucomutase; This enzyme participates in both the breakdown and synthesis of glucose (By similarity)
65	AT2G20530.2	PHB6	prohibitin 6; Prohibitin probably acts as a holdase/unfoldase for the stabilization of newly synthesized mitochondrial proteins (By similarity)
73	AT2G14260.1	PIP	proline iminopeptidase; Specifically catalyzes the removal of N-terminal proline residues from peptides (By similarity)
84	AT2G33150.1	PKT3	3-ketoacyl-CoA thiolase 2; Involved in long chain fatty-acid beta-oxidation prior to gluconeogenesis during germination and subsequent seedling growth. Confers sensitivity to 2,4-dichlorophenoxyb [...]
136	AT3G14310.1	PME3	pectinesterase 3; Acts in the modification of cell walls via demethylesterification of cell wall pectin (By similarity)
176	AT5G44740.2	POLH	Y-family DNA polymerase H
76	AT3G04720.1	PR4	hevein-like protein; Fungal growth inhibitors. Neither CB-HEL nor CD-HEL have chitinase activity, but both have antimicrobial activities. CD-HEL has RNase, but no DNase activity
77	AT3G04720.1	PR4	hevein-like protein; Fungal growth inhibitors. Neither CB-HEL nor CD-HEL have chitinase activity, but both have antimicrobial activities. CD-HEL has RNase, but no DNase activity
103	AT3G04720.1	PR4	hevein-like protein; Fungal growth inhibitors. Neither CB-HEL nor CD-HEL have chitinase activity, but both have antimicrobial activities. CD-HEL has RNase, but no DNase activity
114	AT3G04720.1	PR4	hevein-like protein; Fungal growth inhibitors. Neither CB-HEL nor CD-HEL have chitinase activity, but both have antimicrobial activities. CD-HEL has RNase, but no DNase activity
115	AT3G04720.1	PR4	hevein-like protein; Fungal growth inhibitors. Neither CB-HEL nor CD-HEL have chitinase activity, but both have antimicrobial activities. CD-HEL has RNase, but no DNase activity
10	AT5G05340.1	PRX52	peroxidase 52; Removal of H(2)O(2), oxidation of toxic reductants, biosynthesis and degradation of lignin, suberization, auxin catabolism, response to environmental stresses such as wounding, pat [...]
102	AT1G03130.1	PSAD-2	photosystem I subunit D-2; PsaD can form complexes with ferredoxin and ferredoxin- oxidoreductase in photosystem I (PS I) reaction center. PSAD may encode the ferredoxin-docking protein (By simil [...]
34	AT3G50820.1	PSBO2	photosystem II subunit O-2; Stabilizes the manganese cluster which is the primary site of water splitting. Regulates dephosphorylation and turnover of the PSII reaction center D1 protein
147	ATCG00490.1	RBCL	ribulose-bisphosphate carboxylases.[Source:TAIR;Acc:ATCG00490]; RuBisCO catalyzes two reactions: the carboxylation of D- ribulose 1,5-bisphosphate, the primary event in carbon dioxide fixation, a [...]
142	AT1G67090.1	RBCS1A	ribulose bisphosphate carboxylase small chain 1A; RuBisCO catalyzes two reactions: the carboxylation of D- ribulose 1,5-bisphosphate, the primary event in carbon dioxide fixation, as well as the [...]
95	AT1G47128.1	RD21A	cysteine proteinase RD21a
138	AT5G67400.1	RHS19	peroxidase 73; Removal of H(2)O(2), oxidation of toxic reductants, biosynthesis and degradation of lignin, suberization, auxin catabolism, response to environmental stresses such as wounding, pat [...]
151	AT1G28340.1	RLP4	receptor like protein 4
155	AT1G28340.1	RLP4	receptor like protein 4
156	AT1G28340.1	RLP4	receptor like protein 4
180	AT1G28340.1	RLP4	receptor like protein 4
181	AT1G28340.1	RLP4	receptor like protein 4
75	AT5G05780.1	RPN8A	RP non-ATPase subunit 8A; Acts as a regulatory subunit of the 26S proteasome which is involved in the ATP-dependent degradation of ubiquitinated proteins (By similarity)
21	AT3G55800.1	SBPASE	sedoheptulose-bisphosphatase
174	AT5G66760.1	SDH1-1	succinate dehydrogenase 1-1; Flavoprotein (FP) subunit of succinate dehydrogenase (SDH) that is involved in complex II of the mitochondrial electron transport chain and is responsible for transfe [...]
154	AT5G60410.1	SIZ1	E3 SUMO-protein ligase SIZ1; E3 SUMO protein ligase involved in regulation processes. Mediates SUMO/ attachment to PHR1, a MYB transcriptional activator controlling the phosphate deficiency respo [...]
157	AT5G60410.1	SIZ1	E3 SUMO-protein ligase SIZ1; E3 SUMO protein ligase involved in regulation processes. Mediates SUMO/ attachment to PHR1, a MYB transcriptional activator controlling the phosphate deficiency respo [...]
158	AT5G60410.1	SIZ1	E3 SUMO-protein ligase SIZ1; E3 SUMO protein ligase involved in regulation processes. Mediates SUMO/ attachment to PHR1, a MYB transcriptional activator controlling the phosphate deficiency respo [...]
159	AT5G60410.1	SIZ1	E3 SUMO-protein ligase SIZ1; E3 SUMO protein ligase involved in regulation processes. Mediates SUMO/ attachment to PHR1, a MYB transcriptional activator controlling the phosphate deficiency respo [...]
160	AT5G60410.1	SIZ1	E3 SUMO-protein ligase SIZ1; E3 SUMO protein ligase involved in regulation processes. Mediates SUMO/ attachment to PHR1, a MYB transcriptional activator controlling the phosphate deficiency respo [...]
163	AT5G60410.1	SIZ1	E3 SUMO-protein ligase SIZ1; E3 SUMO protein ligase involved in regulation processes. Mediates SUMO/ attachment to PHR1, a MYB transcriptional activator controlling the phosphate deficiency respo [...]
168	AT5G60410.1	SIZ1	E3 SUMO-protein ligase SIZ1; E3 SUMO protein ligase involved in regulation processes. Mediates SUMO/ attachment to PHR1, a MYB transcriptional activator controlling the phosphate deficiency respo [...]
140	AT5G58070.1	TIL	temperature-induced lipocalin
113	AT3G20000.1	TOM40	mitochondrial import receptor subunit TOM40-1; Central component of the receptor complex responsible for the recognition and translocation of cytosolically synthesized mitochondrial preproteins. [...]
22	AT3G55440.1	TPI	triosephosphate isomerase
93	AT3G55440.1	TPI	triosephosphate isomerase
40	AT1G65980.1	TPX1	peroxiredoxin-2B; Reduces hydrogen peroxide and alkyl hydroperoxides with reducing equivalents provided through the thioredoxin or glutaredoxin system. May be involved in intracellular redox sign [...]
83	AT5G13420.1	TRA2	transaldolase
124	AT5G19770.1	TUA3	tubulin alpha-3; Tubulin is the major constituent of microtubules. It binds two moles of GTP, one at an exchangeable site on the beta chain and one at a non-exchangeable site on the alpha chain
86	AT5G62690.1	TUB2	tubulin beta chain 2; Tubulin is the major constituent of microtubules. It binds two moles of GTP, one at an exchangeable site on the beta chain and one at a non-exchangeable site on the alpha ch [...]
87	AT5G23860.1	TUB8	tubulin beta 8; Tubulin is the major constituent of microtubules. It binds two moles of GTP, one at an exchangeable site on the beta chain and one at a non-exchangeable site on the alpha chain
74	AT4G10960.1	UGE5	UDP-D-glucose/UDP-D-galactose 4-epimerase 5; Catalyzes the interconversion between UDP-glucose and UDP-galactose
50	AT2G30950.1	VAR2	VARIEGATED 2; Part of a complex that function as an ATP-dependent zinc metallopeptidase. Involved in the thylakoid formation and in the removal of damaged D1 in the photosystem II, preventing cel [...]
96	AT5G67500.1	VDAC2	voltage dependent anion channel 2; Forms a channel through the mitochondrial outer membrane that allows diffusion of small hydrophilic molecules. The channel adopts an open conformation at low or [...]
46	AT1G51510.1	Y14	RNA-binding protein 8A
Biological Process (GO)					number of nodes:	133
pathway ID	pathway description	count in gene set	false discovery rate		number of edges:	122
GO:0010038	response to metal ion	20	2.75e-12		average node degree:	1.83
GO:0006950	response to stress	44	2.95e-12		avg. local clustering coefficient:	0.326
GO:0050896	response to stimulus	58	2.95e-12		expected number of edges:	56
GO:0055114	oxidation-reduction process	32	3.19e-12		PPI enrichment p-value:	1.74e-14
GO:0046686	response to cadmium ion	17	9.45e-12
GO:0010035	response to inorganic substance	24	9.54e-12
GO:0009628	response to abiotic stimulus	30	1.11e-09
GO:0044710	single-organism metabolic process	46	5.01e-09
GO:0006970	response to osmotic stress	17	1.67e-08
GO:0009651	response to salt stress	16	3.14e-08
GO:0008152	metabolic process	75	9.45e-08
GO:0072593	reactive oxygen species metabolic process	10	1.09e-07
GO:0044699	single-organism process	63	3.61e-06
GO:0009266	response to temperature stimulus	14	6.78e-06
GO:0006979	response to oxidative stress	13	7.03e-06
GO:0044712	single-organism catabolic process	16	7.24e-06
GO:1901564	organonitrogen compound metabolic process	23	7.67e-06
GO:0009056	catabolic process	21	8.16e-06
GO:0042221	response to chemical	31	9.67e-06
GO:0005975	carbohydrate metabolic process	18	5.98e-05
Molecular Function (GO)
pathway ID	pathway description	count in gene set	false discovery rate
GO:0003824	catalytic activity	71	2.41e-13
GO:0016491	oxidoreductase activity	31	6.78e-13
GO:0005507	copper ion binding	12	4.21e-09
GO:0016209	antioxidant activity	12	4.21e-09
GO:0043167	ion binding	53	3.54e-08
GO:0046872	metal ion binding	39	3.87e-08
GO:0046914	transition metal ion binding	22	2.33e-06
GO:0004601	peroxidase activity	9	3.22e-06
GO:0005488	binding	60	1.95e-05
GO:0003674	molecular_function	70	0.000293
GO:0016616	oxidoreductase activity, acting on the CH-OH group of donors, NAD or NADP as acceptor	7	0.000517
GO:0004616	phosphogluconate dehydrogenase (decarboxylating) activity	3	0.00136
GO:0004784	superoxide dismutase activity	3	0.00136
GO:0050897	cobalt ion binding	4	0.00533
GO:0050662	coenzyme binding	8	0.00661
GO:0097367	carbohydrate derivative binding	23	0.00988
GO:0000166	nucleotide binding	25	0.012
GO:0008442	3-hydroxyisobutyrate dehydrogenase activity	2	0.0152
GO:0005200	structural constituent of cytoskeleton	3	0.0211
GO:0016984	ribulose-bisphosphate carboxylase activity	2	0.0224
KEGG Pathways
pathway ID	pathway description	count in gene set	false discovery rate
1100	Metabolic pathways	37	3.06e-12
1110	Biosynthesis of secondary metabolites	24	1.72e-09
1120	Microbial metabolism in diverse environments	16	1.72e-09
1200	Carbon metabolism	13	2.92e-09
630	Glyoxylate and dicarboxylate metabolism	6	7.99e-06
710	Carbon fixation in photosynthetic organisms	6	1.01e-05
1230	Biosynthesis of amino acids	9	4.91e-05
520	Amino sugar and nucleotide sugar metabolism	6	0.000479
30	Pentose phosphate pathway	4	0.00171
10	Glycolysis / Gluconeogenesis	5	0.0021
1210	2-Oxocarboxylic acid metabolism	4	0.00469
4146	Peroxisome	4	0.00645
500	Starch and sucrose metabolism	5	0.0211
20	Citrate cycle (TCA cycle)	3	0.0249
190	Oxidative phosphorylation	4	0.0419
195	Photosynthesis	3	0.0419
290	Valine, leucine and isoleucine biosynthesis	2	0.0419
330	Arginine and proline metabolism	3	0.0419

## Sheet: Catongo 72 HAI DOWN
input rank	input term	mapped gene	annotation
1	AT5G49910.1	cpHsc70-2	heat shock protein 70-2; Acts redundantly with HSP70-6 in the thermotolerance of germinating seeds. Plays an important role in the protein precursor import into chloroplasts
2	AT4G14880.3	OASA1	cysteine synthase
3	AT3G59480.1	AT3G59480	fructokinase; May play an important role in maintaining the flux of carbon towards starch formation (By similarity)
4	AT1G72370.1	P40	40s ribosomal protein SA; Required for the assembly and/or stability of the 40S ribosomal subunit. Required for the processing of the 20S rRNA- precursor to mature 18S rRNA in a late step of the [...]
5	AT5G37600.1	GLN1-1	glutamine synthase clone R1; High-affinity glutamine synthetase. May contribute to the homeostatic control of glutamine synthesis in roots
6	AT3G05530.1	RPT5A	regulatory particle triple-A ATPase 5A; The 26S protease is involved in the ATP-dependent degradation of ubiquitinated proteins. The regulatory (or ATPase) complex confers ATP dependency and subs [...]
7	AT1G16350.1	AT1G16350	IMP dehydrogenase; Catalyzes the conversion of inosine 5'-phosphate (IMP) to xanthosine 5'-phosphate (XMP), the first committed and rate- limiting step in the de novo synthesis of guanine nucleot [...]
8	AT5G42080.1	DL1	dynamin-like protein; Microtubule-associated force-producing protein that is targeted to the forming cell plate during cytokinesis. Plays also a major role in plasma membrane maintenance and cell [...]
9	AT3G47520.1	MDH	malate dehydrogenase
10	AT3G61110.1	RS27A	ribosomal protein S27; May be involved in the elimination of damaged mRNA after UV irradiation
11	AT2G42500.1	PP2A-3	protein phosphatase 2A-3
12	AT1G80360.1	AT1G80360	pyridoxal phosphate dependent transferase-like protein
13	AT1G76730.1	COG0212	Clusters of Orthologous group 212
14	AT3G18080.1	BGLU44	B-S glucosidase 44; Hydrolyzes p-nitrophenyl beta-D-glucoside, p-nitrophenyl beta-D-mannoside, cellobiose, 4-methylumbelliferyl-beta-D- glucoside, laminarin, amygdalin, esculin and gentiobiose
15	AT3G22620.1	AT3G22620	bifunctional inhibitor/lipid-transfer protein/seed storage 2S albumin-like protein
16	AT1G29450.1	AT1G29450	SAUR-like auxin-responsive protein
17	AT1G29450.1	AT1G29450	SAUR-like auxin-responsive protein
18	AT1G29450.1	AT1G29450	SAUR-like auxin-responsive protein
19	AT1G29450.1	AT1G29450	SAUR-like auxin-responsive protein
20	AT1G29450.1	AT1G29450	SAUR-like auxin-responsive protein
21	AT1G29450.1	AT1G29450	SAUR-like auxin-responsive protein
22	AT1G29450.1	AT1G29450	SAUR-like auxin-responsive protein
Molecular Function (GO)								number of nodes:	16
pathway ID	pathway description	count in gene set	false discovery rate					number of edges:	5
GO:0043167	ion binding	11	0.0105					average node degree:	0.625
								avg. local clustering coefficient:	0.125
								expected number of edges:	5
KEGG Pathways								PPI enrichment p-value:	0.555
pathway ID	pathway description	count in gene set	false discovery rate
1100	Metabolic pathways	7	0.00441
630	Glyoxylate and dicarboxylate metabolism	2	0.0311
270	Cysteine and methionine metabolism	2	0.0464
1120	Microbial metabolism in diverse environments	3	0.0464

## Sheet: Catongo 72 HAI UP
input rank	input term	mapped gene	annotation
1	AT1G06680.1	PSBP-1	photosystem II subunit P-1; May be involved in the regulation of photosystem II
2	AT1G78570.1	RHM1	rhamnose biosynthesis 1; Probably involved in the synthesis of pectinaceous rhamnogalacturonan I
3	AT2G20530.2	PHB6	prohibitin 6; Prohibitin probably acts as a holdase/unfoldase for the stabilization of newly synthesized mitochondrial proteins (By similarity)
4	AT5G17920.1	ATMS1	methionine synthesis 1; Catalyzes the transfer of a methyl group from 5- methyltetrahydrofolate to homocysteine resulting in methionine formation
5	AT1G13440.1	GAPC2	glyceraldehyde 3-phosphate dehydrogenase; Key enzyme in glycolysis that catalyzes the first step of the pathway by converting D-glyceraldehyde 3-phosphate (G3P) into 3-phospho-D-glyceroyl phospha [...]
6	AT5G17920.2	ATMS1	methionine synthesis 1; Catalyzes the transfer of a methyl group from 5- methyltetrahydrofolate to homocysteine resulting in methionine formation
7	AT3G43190.1	SUS4	sucrose synthase 4; Sucrose-cleaving enzyme that provides UDP-glucose and fructose for various metabolic pathways (By similarity)
8	AT5G43330.1	c-NAD-MDH2	malate dehydrogenase
9	AT1G20950.1	AT1G20950	putative pyrophosphate-dependent phosphofructokinase alpha subunit; Regulatory subunit of pyrophosphate--fructose 6- phosphate 1-phosphotransferase (PFP)
10	AT5G59090.2	SBT4.12	subtilase 4.12
11	AT1G77120.1	ADH1	alcohol dehydrogenase 1
12	AT3G10950.1	AT3G10950	large subunit ribosomal protein L37Ae
13	AT1G29450.1	AT1G29450	SAUR-like auxin-responsive protein
14	AT1G29450.1	AT1G29450	SAUR-like auxin-responsive protein
15	AT1G76730.1	COG0212	Clusters of Orthologous group 212
16	AT1G29450.1	AT1G29450	SAUR-like auxin-responsive protein
17	AT1G29450.1	AT1G29450	SAUR-like auxin-responsive protein
18	AT1G29450.1	AT1G29450	SAUR-like auxin-responsive protein
19	AT1G29450.1	AT1G29450	SAUR-like auxin-responsive protein
20	AT1G76730.1	COG0212	Clusters of Orthologous group 212
21	AT1G80360.1	AT1G80360	pyridoxal phosphate dependent transferase-like protein
Biological Process (GO)						number of nodes:	14
pathway ID	pathway description	count in gene set	false discovery rate			number of edges:	9
GO:0006091	generation of precursor metabolites and energy	4	0.0309			average node degree:	1.29
						avg. local clustering coefficient:	0.393
KEGG Pathways						expected number of edges:	2
pathway ID	pathway description	count in gene set	false discovery rate			PPI enrichment p-value:	0.000608
1100	Metabolic pathways	6	0.019
270	Cysteine and methionine metabolism	2	0.0489
1110	Biosynthesis of secondary metabolites	4	0.0489

## Sheet: TSH 72 HAI DOWN
input rank	input term	mapped gene	annotation
1	AT5G54190.1	PORA	protochlorophyllide reductase A; Phototransformation of protochlorophyllide (Pchlide) to chlorophyllide (Chlide). PORA may also function as a photoprotectant during the transitory stage from dark [...]
2	AT1G72370.1	P40	40s ribosomal protein SA; Required for the assembly and/or stability of the 40S ribosomal subunit. Required for the processing of the 20S rRNA- precursor to mature 18S rRNA in a late step of the [...]
3	AT4G27090.1	AT4G27090	60S ribosomal protein L14-2
4	AT1G17860.1	AT1G17860	kunitz type trypsin and protease inhibitor domain-containing protein
5	AT5G67400.1	RHS19	peroxidase 73; Removal of H(2)O(2), oxidation of toxic reductants, biosynthesis and degradation of lignin, suberization, auxin catabolism, response to environmental stresses such as wounding, pat [...]
6	AT1G53240.1	mMDH1	malate dehydrogenase 1
7	AT4G19410.1	AT4G19400	Pectinacetylesterase family protein
8	AT5G06290.1	At5g06290	2-cysteine peroxiredoxin B; May be an antioxidant enzyme particularly in the developing shoot and photosynthesizing leaf. Involved in the detoxification of alkyl hydroperoxides with reducing equi [...]
9	AT3G04720.1	PR4	hevein-like protein; Fungal growth inhibitors. Neither CB-HEL nor CD-HEL have chitinase activity, but both have antimicrobial activities. CD-HEL has RNase, but no DNase activity
10	AT3G04720.1	PR4	hevein-like protein; Fungal growth inhibitors. Neither CB-HEL nor CD-HEL have chitinase activity, but both have antimicrobial activities. CD-HEL has RNase, but no DNase activity
11	AT1G75270.1	DHAR2	dehydroascorbate reductase 2; Exhibits glutathione-dependent thiol transferase and dehydroascorbate (DHA) reductase activities. Key component of the ascorbate recycling system. Involved in the re [...]
12	AT3G55120.1	TT5	TRANSPARENT TESTA 5; Catalyzes the intramolecular cyclization of bicyclic chalcones into tricyclic (S)-flavanones. Responsible for the isomerization of 4,2',4',6'-tetrahydroxychalcone (also terme [...]
13	AT3G49010.3	BBC1	breast basic conserved 1
14	AT4G34980.1	M4E13.40	subtilisin-like serine protease 2
15	AT3G23990.1	HSP60	chaperonin CPN60; Implicated in mitochondrial protein import and macromolecular assembly. May facilitate the correct folding of imported proteins. May also prevent misfolding and promote the refo [...]
16	AT5G45775.2	AT5G45775.2	60S ribosomal protein L11-2; Binds to 5S ribosomal RNA (By similarity)
17	AT1G53240.1	mMDH1	malate dehydrogenase 1
18	AT1G76160.1	sks5	SKU5 similar 5
19	AT5G05340.1	PRX52	peroxidase 52; Removal of H(2)O(2), oxidation of toxic reductants, biosynthesis and degradatio
	Molecular Function (GO)
pathway ID	pathway description	count in gene set	false discovery rate		number of nodes:	17
GO:0003674	molecular_function	15	0.00411		number of edges:	11
GO:0016209	antioxidant activity	4	0.00411		average node degree:	1.29
GO:0003735	structural constituent of ribosome	4	0.0184		avg. local clustering coefficient:	0.324
GO:0016491	oxidoreductase activity	6	0.0184		expected number of edges:	4
GO:0004601	peroxidase activity	3	0.0253		PPI enrichment p-value:	0.00438
	Cellular Component (GO)
pathway ID	pathway description	count in gene set	false discovery rate
GO:0022626	cytosolic ribosome	5	0.000225
GO:0005773	vacuole	6	0.000574
GO:0044444	cytoplasmic part	12	0.000765
GO:0005829	cytosol	7	0.000984
GO:0044391	ribosomal subunit	4	0.00107
GO:0005618	cell wall	5	0.00108
GO:0005737	cytoplasm	12	0.00179
GO:0022625	cytosolic large ribosomal subunit	3	0.0024
GO:0005575	cellular_component	15	0.00401
GO:0005623	cell	14	0.00401
GO:0044446	intracellular organelle part	9	0.00401
GO:0044464	cell part	14	0.00401
GO:0005774	vacuolar membrane	4	0.00495
GO:0071944	cell periphery	7	0.0111
GO:0070013	intracellular organelle lumen	4	0.0179
GO:0005622	intracellular	12	0.024
GO:0005576	extracellular region	5	0.0241
GO:0005759	mitochondrial matrix	2	0.0241
GO:0009506	plasmodesma	4	0.0241
GO:0016020	membrane	9	0.0241
GO:0043231	intracellular membrane-bounded organelle	11	0.0241
GO:0055044	symplast	4	0.0241
GO:0048046	apoplast	3	0.0331
KEGG Pathways
pathway ID	pathway description	count in gene set	false discovery rate
3010	Ribosome	4	0.00347

## Sheet: TSH 72 HAI UP
input rank	input term	mapped gene	annotation
1	AT1G56450.1	PBG1	20S proteasome beta subunit G1; The proteasome is a multicatalytic proteinase complex which is characterized by its ability to cleave peptides with Arg, Phe, Tyr, Leu, and Glu adjacent to the lea [...]
2	AT5G67500.1	VDAC2	voltage dependent anion channel 2; Forms a channel through the mitochondrial outer membrane that allows diffusion of small hydrophilic molecules. The channel adopts an open conformation at low or [...]
3	AT3G01280.1	VDAC1	voltage dependent anion channel 1; Forms a channel through the mitochondrial outer membrane that allows diffusion of small hydrophilic molecules. The channel adopts an open conformation at low or [...]
4	AT5G35530.1	AT5G35530	40S ribosomal protein S3-3
5	AT1G77120.1	ADH1	alcohol dehydrogenase 1
6	AT1G49820.1	MTK	S-methyl-5-thioribose kinase; Catalyzes the phosphorylation of methylthioribose into methylthioribose-1-phosphate in the methionine cycle. Contributes to the maintenance of AdoMet homeostasis and [...]
7	AT5G28840.1	GME	GDP-mannose 3,5-epimerase; Catalyzes a reversible epimerization of GDP-D-mannose that precedes the committed step in the biosynthesis of vitamin C (L-ascorbate), resulting in the hydrolysis of th [...]
8	AT1G04820.1	TUA4	tubulin alpha-4 chain
9	AT2G39730.1	RCA	rubisco activase; Activation of RuBisCO (ribulose-1,5-bisphosphate carboxylase/oxygenase; EC 4.1.1.39) involves the ATP-dependent carboxylation of the epsilon-amino group of lysine leading to a c [...]
10	AT1G75780.1	TUB1	tubulin beta; Tubulin is the major constituent of microtubules. It binds two moles of GTP, one at an exchangeable site on the beta chain and one at a non-exchangeable site on the alpha chain
11	AT5G24090.1	CHIA	chitinase A
12	AT5G20950.2	AT5G20950	Glycosyl hydrolase family protein
13	AT2G39730.1	RCA	rubisco activase; Activation of RuBisCO (ribulose-1,5-bisphosphate carboxylase/oxygenase; EC 4.1.1.39) involves the ATP-dependent carboxylation of the epsilon-amino group of lysine leading to a c [...]
14	AT1G13440.1	GAPC2	glyceraldehyde 3-phosphate dehydrogenase; Key enzyme in glycolysis that catalyzes the first step of the pathway by converting D-glyceraldehyde 3-phosphate (G3P) into 3-phospho-D-glyceroyl phospha [...]
15	AT1G13440.1	GAPC2	glyceraldehyde 3-phosphate dehydrogenase; Key enzyme in glycolysis that catalyzes the first step of the pathway by converting D-glyceraldehyde 3-phosphate (G3P) into 3-phospho-D-glyceroyl phospha [...]
16	AT5G60390.1	A1	Elongation factor 1-alpha; This protein promotes the GTP-dependent binding of aminoacyl-tRNA to the A-site of ribosomes during protein biosynthesis (By similarity)
17	AT1G76160.1	sks5	SKU5 similar 5
18	AT1G78900.1	VHA-A	vacuolar ATP synthase subunit A; Catalytic subunit of the peripheral V1 complex of vacuolar ATPase. V-ATPase vacuolar ATPase is responsible for acidifying a variety of intracellular compartments [...]
19	AT4G24830.1	AT4G24830	argininosuccinate synthase
20	AT1G29450.1	AT1G29450	SAUR-like auxin-responsive protein
21	AT5G12250.1	TUB6	beta-6 tubulin; Tubulin is the major constituent of microtubules. It binds two moles of GTP, one at an exchangeable site on the beta chain and one at a non-exchangeable site on the alpha chain (B [...]
22	AT1G78850.1	AT1G78850	D-mannose binding lectin protein with Apple-like carbohydrate-binding domain
23	AT1G29450.1	AT1G29450	SAUR-like auxin-responsive protein
24	AT5G52552.1	CPuORF14	conserved peptide upstream open reading frame 14
25	AT5G52552.1	CPuORF14	conserved peptide upstream open reading frame 14
26	AT1G29450.1	AT1G29450	SAUR-like auxin-responsive protein
27	AT5G52552.1	CPuORF14	conserved peptide upstream open reading frame 14
28	AT3G17850.1	AT3G17850	protein kinase family protein
29	AT3G19620.1	AT3G19620	putative beta-D-xylosidase 5
30	AT5G52552.1	CPuORF14	conserved peptide upstream open reading frame 14
31	AT5G52552.1	CPuORF14	conserved peptide upstream open reading frame 14
32	AT5G52552.1	CPuORF14	conserved peptide upstream open reading frame 14
33	AT2G29760.1	OTP81	ORGANELLE TRANSCRIPT PROCESSING 81
Biological Process (GO)					number of nodes:	24
pathway ID	pathway description	count in gene set	false discovery rate		number of edges:	25
GO:0009651	response to salt stress	6	0.00349		average node degree:	2.08
GO:0006950	response to stress	10	0.0115		avg. local clustering coefficient:	0.395
GO:0009628	response to abiotic stimulus	8	0.0115		expected number of edges:	5
GO:0010038	response to metal ion	5	0.0115		PPI enrichment p-value:	8.08e-11
GO:0050896	response to stimulus	13	0.0115
GO:0010035	response to inorganic substance	6	0.0118
GO:0046686	response to cadmium ion	4	0.0377
GO:1901564	organonitrogen compound metabolic process	7	0.0377
Molecular Function (GO)
pathway ID	pathway description	count in gene set	false discovery rate
GO:0000166	nucleotide binding	10	0.0128
GO:0003924	GTPase activity	3	0.0315
GO:0005200	structural constituent of cytoskeleton	2	0.0315
GO:0015288	porin activity	2	0.0315
GO:0032550	purine ribonucleoside binding	8	0.0315
GO:0032555	purine ribonucleotide binding	8	0.0315
GO:0035639	purine ribonucleoside triphosphate binding	8	0.0315
GO:0003824	catalytic activity	13	0.0462
KEGG Pathways
pathway ID	pathway description	count in gene set	false discovery rate
4145	Phagosome	3	0.00576
520	Amino sugar and nucleotide sugar metabolism	3	0.0105
1100	Metabolic pathways	7	0.028
1110	Biosynthesis of secondary metabolites	5	0.0414
